# Supplementary material for: A cross-species transcriptomics approach to identify genes involved in leaf development
Source: BMC Genomics. 2008 Dec 5;9:589. doi: 10.1186/1471-2164-9-589 (PMC2621207; doi:10.1186/1471-2164-9-589)
Supplement: Additional file 1 — OPLS leaf genes. All genes identified as useful for the discrimination of leaf from non-leaf tissues using OPLS. Annotation is based on maximum homology to Arabidopsis thaliana. [file 1471-2164-9-589-S1.xls]

## Sheet: UPSC_Leafspecific_tissue_annota
GM	Protein_ID	p.value.FDR	LG	start	end	ATG	SCORE	HIT.E.VALUE	FRACTION.IDENTITY	Short.description	Currator.summary
estExt_fgenesh4_pg.C_LG_XII1021	823432	0	XII	11985750	11987246	AT4G25050.1	322	4.8e-30	0.533333	ACP4 (ACYL CARRIER PROTEIN 4)	encodes an acyl carrier protein predominantly expressed in leaves. Gene expression is upregulated by light.
estExt_Genewise1_v1.C_1070083	742993	0	scaffold_107	564234	566610	AT3G15352.1	268	2.5e-24	0.680556	ATCOX17 (Arabidopsis thaliana cytochrome c oxidase 17)	Encodes protein similar to yeast COX17, a copper-binding protein that mediates the delivery of Cu to the mitochondria for the assembly of a functional cytochrome oxidase complex.
gw1.147.131.1	271563	0	scaffold_147	383655	384226	AT1G22640.1	466	2.7e-45	0.686957	MYB3 (myb domain protein 3); DNA binding / transcription factor	MYB-type transcription factor (MYB3) that represses phenylpropanoid biosynthesis gene expression
gw1.1587.4.1	273642	0	scaffold_1587	3136	4749	AT5G45670.1	947	2.8e-96	0.491713	GDSL-motif lipase/hydrolase family protein
eugene3.00640196	594608	0	scaffold_64	1557576	1558157	AT4G13955.1	75	0.00072	0.282051		Encodes a defensin-like (DEFL) family protein.
grail3.0035001101	663774	0	XIV	1201250	1204103	AT2G45190.1	759	2.4e-76	0.707965	AFO (ABNORMAL FLORAL ORGANS); transcription factor	Encodes a member of the YABBY family of transcriptional regulators that is involved in abaxial cell type specification in leaves and fruits.
eugene3.04920004	593248	0	scaffold_492	37641	38828	AT5G06570.1	473	4.8e-46	0.340116
gw1.133.51.1	268609	0	scaffold_133	194018	194708	AT5G27670.1	587	4e-58	0.811189	histone H2A, putative
eugene3.01780010	585475	0	scaffold_178	78111	80038	AT1G24577.1	62	0.26	0.314286
gw1.946.3.1	298673	0	scaffold_946	5451	8711	AT3G45140.1	1257	4e-129	0.525959	LOX2 (LIPOXYGENASE 2)	Chloroplast lipoxygenase required for wound-induced jasmonic acid accumulation in Arabidopsis.Mutants are resistant to Staphylococcus aureus and accumulate salicylic acid upon infection.
eugene3.00280025	589289	0	scaffold_28	304441	307036	AT5G07990.1	1019	6.7e-104	0.4	TT7 (TRANSPARENT TESTA 7); flavonoid 3-monooxygenase/ oxygen binding	Required for flavonoid 3 hydroxylase activity.
estExt_Genewise1_v1.C_40630001	748355	0	scaffold_4063	740	2008	AT5G38760.1	150	8.1e-12	0.514706
estExt_Genewise1_v1.C_410003	740577	0	scaffold_41	93086	94642	AT4G35160.1	542	2.3e-53	0.339726	O-methyltransferase family 2 protein
eugene3.00280295	589559	0	scaffold_28	3066607	3071110	AT5G03760.1	2375	1.4e-247	0.819209	ATCSLA09 (RESISTANT TO AGROBACTERIUM TRANSFORMATION 4); transferase, transferring glycosyl groups	encodes a beta-mannan synthase that is required for agrobacterium-mediated plant genetic transformation involves a complex interaction between the bacterium and the host plant. 3 UTR is involved in transcriptional regulation and the gene is expressed in the elongation zone of the root.
estExt_Genewise1_v1.C_LG_VII2866	719214	0	VII	8418652	8420427	AT2G28680.1	1467	2.2e-151	0.779661	cupin family protein
eugene3.22230002	587882	0	scaffold_2223	6515	8103	AT1G75280.1	691	3.8e-69	0.446945	isoflavone reductase, putative	isoflavone reductase, putative, identical to SP:P52577 Isoflavone reductase homolog P3 (EC 1.3.1.-) {Arabidopsis thaliana}; contains Pfam profile PF02716: isoflavone reductase. Involved in response to oxidative stress.
grail3.0019005101	655136	0	VII	8813588	8814329	AT5G67070.1	341	4.7e-32	0.56	RALFL34 (RALF-LIKE 34)	Member of a diversely expressed predicted peptide family showing sequence similarity to tobacco Rapid Alkalinization Factor (RALF), and is believed to play an essential role in the physiology of Arabidopsis. Consists of a single exon and is characterized by a conserved C-terminal motif and N-terminal signal peptide.
grail3.0033008001	644065	0	II	9111840	9113153	AT4G24220.1	1484	3.5e-153	0.693095	VEP1 (VEIN PATTERNING 1)	encodes a novel protein containing mammalian death domain involved in programmed cell death. Gene is expressed in vascular system and mutants carrying dominant mutation in the gene have defective vascular patterning. Gene expression is induced specifically by wounding.
gw1.XIX.2216.1	249816	0	XIX	9687718	9693663	AT1G34210.1	2980	0	0.917476	SERK2 (SOMATIC EMBRYOGENESIS RECEPTOR-LIKE KINASE 2); kinase	Plasma membrane LRR receptor-like serine threonine kinase expressed during embryogenesis in locules until stage 6 anthers, with higher expression in the tapetal cell layer. SERK1 and SERK2 receptor kinases function redundantly as an important control point for sporophytic development controlling male gametophyte production.
gw1.XIX.2223.1	249823	0	XIX	9729971	9730612	AT1G73325.1	169	7.9e-14	0.293839	trypsin and protease inhibitor family protein / Kunitz family protein
fgenesh4_kg.C_LG_XIV000011	749916	0	XIV	3372932	3373708	AT1G09200.1	674	2.4e-67	1	histone H3
grail3.0074012402	647353	0	III	17667384	17674022	AT5G07010.1	1012	3.7e-103	0.565495	sulfotransferase family protein
grail3.0026027301	650891	0	V	2556936	2557592	AT1G12090.1	61	0.0022	0.521739	ELP (EXTENSIN-LIKE PROTEIN); lipid binding	extensin-like protein (ELP)
estExt_fgenesh4_pg.C_2390003	828771	0	scaffold_239	65185	66765	AT4G35160.1	534	1.7e-52	0.328	O-methyltransferase family 2 protein
estExt_fgenesh4_pg.C_1300007	827935	0	scaffold_130	123870	124683	AT2G26500.2	304	3.9e-28	0.543307	cytochrome b6f complex subunit (petM), putative
estExt_fgenesh4_pg.C_LG_XVIII0410	825741	0	XVIII	5631009	5636157	AT1G56145.1	1006	1.9e-104	0.425703	leucine-rich repeat family protein / protein kinase family protein
estExt_fgenesh4_pg.C_LG_XVIII0183	825651	0	XVIII	2799628	2808562	AT3G14310.1	1322	2.7e-191	0.741742	ATPME3 (Arabidopsis thaliana pectin methylesterase 3)	encodes a pectin methylesterase
eugene3.00870003	596927	0	scaffold_87	49993	51841	AT4G24340.1	514	2.2e-50	0.390244	phosphorylase family protein
eugene3.00031877	555244	0	III	18849386	18849733	AT5G19875.1	186	1.2e-15	0.397727
gw1.II.621.1	409286	0	II	18157152	18158732	AT4G12650.1	2444	6.6e-255	0.859583	endomembrane protein 70, putative
eugene3.00061539	561580	0	VI	14626796	14628438	AT2G26330.1	1467	2.2e-151	0.811429	ER (ERECTA, QUANTITATIVE RESISTANCE TO PLECTOSPHAERELLA 1)	Homologous to receptor protein kinases. Involved in specification of organs originating from the shoot apical meristem. Contains a cytoplasmic protein kinase catalytic domain, a transmembrane region, and an extracellular leucine-rich repeat. ER has been identified as a quantitative trait locus for transpiration efficiency by influencing epidermal and mesophyll development, stomatal density and po…
gw1.VII.3677.1	219372	0	VII	11130026	11131497	AT2G18193.1	1430	1.9e-147	0.599119	AAA-type ATPase family protein
estExt_fgenesh4_pg.C_LG_II2501	816953	0	II	23335810	23336485	AT4G29030.1	252	1.3e-22	0.546296	glycine-rich protein
estExt_fgenesh4_pg.C_LG_V0313	818336	0	V	2561471	2562183	AT1G24600.1	53	0.27	0.3
eugene3.00190336	573862	0	XIX	4218523	4220407	AT4G24340.1	473	4.8e-46	0.358108	phosphorylase family protein
eugene3.00050585	558970	0	V	6843943	6845770	AT1G10020.1	1672	4.2e-173	0.722581
fgenesh4_pg.C_LG_VI000243	761933	0	VI	1827905	1828735	AT3G52640.1	76	1.7	0.229947	nicastrin-related
estExt_fgenesh4_pg.C_LG_VI0646	819154	0	VI	5565376	5568775	AT5G02540.1	1249	2.8e-128	0.738318	short-chain dehydrogenase/reductase (SDR) family protein
eugene3.00050339	558724	0	V	2884678	2887452	AT5G23960.1	1051	2.7e-107	0.374088	terpene synthase/cyclase family protein	Encodes a sesquiterpene synthase involved in generating all of the group A sesquiterpenes found in the Arabidopsis floral volatile blend. Strongly expressed in the stigma.
estExt_fgenesh4_pm.C_1480004	837320	0	scaffold_148	165712	170087	AT2G44480.1	1556	8.3e-161	0.552063	glycosyl hydrolase family 1 protein
estExt_Genewise1_v1.C_LG_I8330	709026	0	I	6083545	6085276	AT1G14430.1	1352	3.4e-139	0.513109	glyoxal oxidase-related
eugene3.00030242	553609	0	III	3649017	3651264	AT5G07990.1	1016	1.4e-103	0.412229	TT7 (TRANSPARENT TESTA 7); flavonoid 3-monooxygenase/ oxygen binding	Required for flavonoid 3 hydroxylase activity.
eugene3.00031818	555185	0	III	18498160	18499262	AT3G13480.1	173	3e-14	0.549296
gw1.VIII.1454.1	420026	0	VIII	391407	393953	AT1G17745.1	2314	3.9e-241	0.841621	PGDH (3-PHOSPHOGLYCERATE DEHYDROGENASE); phosphoglycerate dehydrogenase	encodes a 3-Phosphoglycerate dehydrogenase
estExt_fgenesh4_pg.C_LG_IV0751	817932	0	IV	7351551	7354375	AT1G65890.1	1830	7.7e-190	0.609712	acyl-activating enzyme 12 (AAE12)
estExt_fgenesh4_pg.C_LG_III1430	817545	0	III	15359121	15361254	AT1G27950.1	422	1.2e-40	0.477528	lipid transfer protein-related
eugene3.00090620	557360	0	IX	3761524	3762744	AT3G48690.1	424	1.1e-58	0.433155
gw1.I.700.1	172100	0	I	16101521	16105566	AT5G21105.1	1971	8.8e-205	0.671727	L-ascorbate oxidase/ copper ion binding
eugene3.01220045	580612	0	scaffold_122	388147	389163	AT3G17680.1	398	4.3e-38	0.379061
gw1.IV.3246.1	198157	0	IV	5496103	5497200	AT1G67090.1	742	1.5e-74	0.780899	ribulose bisphosphate carboxylase small chain 1A / RuBisCO small subunit 1A (RBCS-1A) (ATS1A)
fgenesh4_pg.C_LG_V001299	761247	0	V	14801142	14801751	AT1G19670.1	153	1.4e-11	0.354167	ATCLH1 (CORONATINE-INDUCED PROTEIN 1)	Chlorophyllase is the first enzyme involved in chlorophyll degradation. It catalyzes the hydrolysis of the ester bond to yield chlorophyllide and phytol. AtCLH1 lacks a typical signal sequence for the chloroplast. Its expression is induced rapidly by methyljasmonate, a known promoter of senescence and chlorophyll degradation.
fgenesh4_pg.C_LG_I000429	750826	0	I	3524487	3524981	AT4G01985.1	399	3.9e-38	0.642276
estExt_Genewise1_v1.C_LG_XVI0292	734314	0.0018151	XVI	13008410	13009337	AT2G38540.1	338	9.7e-32	0.552632	LP1 (nonspecific lipid transfer protein 1)	Non-specific lipid transfer protein. Binds calmodulin in a Ca2+-independent manner. Localized to the cell wall. Specifically expressed in L1 epidermal layer.
fgenesh4_pm.C_scaffold_123000014	810936	0.0018151	scaffold_123	221562	225755	AT5G38760.1	249	2.6e-22	0.720588
estExt_Genewise1_v1.C_LG_XVIII3093	737939	0.0018151	XVIII	10453587	10457185	AT2G24090.1	442	9.3e-43	0.653595	ribosomal protein L35 family protein
grail3.0012025301	664800	0.0018151	XIV	8537213	8537810	AT4G27654.1	53	0.15	0.395349	unknown protein
estExt_fgenesh4_kg.C_1630003	814694	0.0018151	scaffold_163	363243	364411	AT1G10960.1	493	3.7e-48	0.695946	ATFD1 (FERREDOXIN 1); electron carrier/ iron ion binding
estExt_Genewise1_v1.C_LG_XV1366	733223	0.0018151	XV	5153528	5154504	AT4G09600.1	260	1.8e-23	0.482143	GASA3 (GAST1 PROTEIN HOMOLOG 3)	One of GASA gene family which is related to a GA-stimulated transcript (GAST) from tomato.
eugene3.00020134	550819	0.0018151	II	872521	873823	AT3G03190.1	490	7.6e-48	0.471429	ATGSTF11 (GLUTATHIONE S-TRANSFERASE F11); glutathione transferase	Encodes glutathione transferase belonging to the phi class of GSTs. Naming convention according to Wagner et al. (2002).
estExt_fgenesh4_pm.C_LG_II0207	830089	0.0018151	II	2820894	2821823	AT2G30570.1	375	1.2e-35	0.602941	photosystem II reaction center W (PsbW) protein-related	Encodes a protein similar to photosystem II reaction center subunit W.
estExt_Genewise1_v1.C_1340185	744667	0.0018151	scaffold_134	609752	611126	AT5G54270.1	1254	8.3e-129	0.879699	LHCB3 (LIGHT-HARVESTING CHLOROPHYLL BINDING PROTEIN 3)	Lhcb3 protein is a component of the main light harvesting chlorophyll a/b-protein complex of Photosystem II (LHC II).
fgenesh4_pg.C_LG_V000198	760146	0.0018151	V	1593981	1595153	AT4G39700.1	629	1.4e-62	0.767296	heavy-metal-associated domain-containing protein / copper chaperone (CCH)-related
estExt_Genewise1_v1.C_LG_X4483	725882	0.0018151	X	5151203	5152958	AT4G14305.1	691	3.8e-69	0.677419
grail3.0067001301	645629	0.0018151	III	560716	561564	AT1G10960.1	481	6.8e-47	0.684932	ATFD1 (FERREDOXIN 1); electron carrier/ iron ion binding
eugene3.90180001	597236	0.0018151	scaffold_9018	1	452	AT4G12275.1	59	0.34	0.416667	reverse transcriptase-related
grail3.0089005701	646230	0.0018151	III	8831744	8832422	AT5G66230.1	355	1.5e-33	0.576923
grail3.0018017701	646464	0.0018151	III	10874457	10877479	AT2G45190.1	674	2.4e-67	0.627803	AFO (ABNORMAL FLORAL ORGANS); transcription factor	Encodes a member of the YABBY family of transcriptional regulators that is involved in abaxial cell type specification in leaves and fruits.
gw1.IV.1761.1	196672	0.0018151	IV	587789	589201	AT1G11600.1	1893	1.6e-196	0.710359	CYP77B1 (cytochrome P450, family 77, subfamily B, polypeptide 1); oxygen binding	member of CYP77B
estExt_fgenesh4_pg.C_LG_II0752	816277	0.0018151	II	5826771	5828789	AT1G44575.1	983	4.4e-100	0.757353	NPQ4 (NONPHOTOCHEMICAL QUENCHING)	Encoding PSII-S (CP22), a ubiquitous pigment-binding protein associated with photosystem II (PSII) of higher plants. Involved in nonphotochemical quenching rather than in photosynthesis. Mutant has a normal violaxanthin cycle but has a limited capacity of quenching singlet excited chlorophylls and is tolerant to lipid peroxidation.
fgenesh4_pg.C_scaffold_17446000001	795407	0.0018151	scaffold_17446	90	1019	AT5G36930.1	450	2.3e-42	0.397059	disease resistance protein (TIR-NBS-LRR class), putative
estExt_Genewise1_v1.C_LG_I8285	709002	0.0018151	I	5918867	5920371	AT1G31330.1	883	1.7e-89	0.779736	PSAF (photosystem I subunit F)	Encodes subunit F of photosystem I.
gw1.III.2590.1	415487	0.0018151	III	3723963	3724574	AT1G72610.1	677	1.2e-67	0.683168	GLP1 (GERMIN-LIKE PROTEIN 1); manganese ion binding / metal ion binding / nutrient reservoir	germin-like protein (GLP1)
fgenesh4_pg.C_scaffold_41000055	781687	0.0018151	scaffold_41	576507	578828	AT1G29670.1	662	4.5e-66	0.391304	GDSL-motif lipase/hydrolase family protein
eugene3.65260001	594680	0.0018151	scaffold_6526	31	1564	AT5G39080.1	750	2.1e-75	0.380282	transferase family protein
estExt_fgenesh4_pm.C_LG_II1004	830518	0.0018151	II	19705723	19710899	AT1G05230.1	3050	0	0.810773	homeobox-leucine zipper family protein / lipid-binding START domain-containing protein
gw1.40.697.1	286937	0.0018151	scaffold_40	1956286	1957200	AT3G48700.1	695	1.4e-69	0.446203
estExt_fgenesh4_pm.C_LG_XVI0067	835368	0.0018151	XVI	1365709	1366973	AT3G56910.1	277	2.8e-25	0.5	PSRP5 (PLASTID-SPECIFIC 50S RIBOSOMAL PROTEIN 5)
eugene3.01230087	580797	0.0018151	scaffold_123	737202	738685	AT1G67090.1	756	4.9e-76	0.775281	ribulose bisphosphate carboxylase small chain 1A / RuBisCO small subunit 1A (RBCS-1A) (ATS1A)
gw1.XII.82.1	421622	0.0018151	XII	9811004	9812387	AT5G14750.1	508	9.4e-50	0.842593	WER (WEREWOLF 1); DNA binding / transcription factor	Encodes a MyB-related protein involved in root and hypocotyl epidermal cell fate determination. Loss of function mutations make extra root hairs. Nuclear localized protein is a positive regulator for expression of CAPRICE (CPC).
gw1.XV.3417.1	253981	0.0018151	XV	10428256	10430433	AT3G49055.1	784	5.3e-79	0.436957
eugene3.01420105	582798	0.0018151	scaffold_142	730069	734297	AT4G35150.1	394	2.2e-52	0.361538	O-methyltransferase family 2 protein
eugene3.00570105	593861	0.0018151	scaffold_57	880085	880467	AT1G07660.1	524	1.9e-51	1	histone H4
estExt_Genewise1_v1.C_640646	741602	0.0018151	scaffold_64	1979359	1982321	AT1G19715.1	293	1.6e-24	0.422819	jacalin lectin family protein
grail3.0161002801	639900	0.0018151	I	2823043	2823593	AT1G09200.1	674	2.4e-67	1	histone H3
estExt_fgenesh4_pg.C_290176	826598	0.0018151	scaffold_29	1865433	1867112	AT1G32470.1	674	2.4e-67	0.773006	glycine cleavage system H protein, mitochondrial, putative
estExt_fgenesh4_pm.C_LG_XVII0021	835648	0.0018151	XVII	755443	760190	AT3G45140.1	2399	2.2e-264	0.621399	LOX2 (LIPOXYGENASE 2)	Chloroplast lipoxygenase required for wound-induced jasmonic acid accumulation in Arabidopsis.Mutants are resistant to Staphylococcus aureus and accumulate salicylic acid upon infection.
eugene3.00290085	589902	0.0018151	scaffold_29	966373	967957	AT4G16820.1	1146	2.3e-155	0.585	lipase class 3 family protein
gw1.28.53.1	281479	0.0018151	scaffold_28	187686	188309	AT5G20630.1	780	1.4e-78	0.706731	GLP3 (GERMIN-LIKE PROTEIN 3); manganese ion binding / metal ion binding / nutrient reservoir	Encodes a germin-like protein.
eugene3.00570102	593858	0.0018151	scaffold_57	867622	867958	AT1G07660.1	524	1.9e-51	1	histone H4
eugene3.00570091	593847	0.0018151	scaffold_57	740454	742132	AT5G66230.1	595	5.7e-59	0.522491
estExt_fgenesh4_pg.C_LG_XIV0665	824161	0.0018151	XIV	5644420	5647036	AT4G02290.1	2155	2.8e-224	0.779727	glycosyl hydrolase family 9 protein
grail3.0117003001	670332	0.0018151	scaffold_117	623004	624311	AT3G26040.1	604	6.3e-60	0.348315	transferase family protein
gw1.376.38.1	285761	0.0018151	scaffold_376	54288	55076	ATMG00570.1	1230	2.9e-126	0.901141		encodes a protein of unknown function. The transcript has extensive RNA editing at the 3 end. Protein has orthologous in other plants and sequence is similar to E. coli ORFs orf154 and orf131, both of unknown function. So far, similar proteins are found only in plants and prokaryotes.
gw1.V.4670.1	209269	0.0018151	V	8372094	8372846	AT5G65410.1	527	9.1e-52	0.527363	ATHB25/ZFHD2 (ZINC FINGER HOMEODOMAIN 2); DNA binding / transcription factor	Encodes ZFHD2, a member of the zinc finger homeodomain transcriptional factor family.
gw1.V.975.1	205574	0.0018151	V	14809140	14810210	AT1G19670.1	619	1.6e-61	0.478723	ATCLH1 (CORONATINE-INDUCED PROTEIN 1)	Chlorophyllase is the first enzyme involved in chlorophyll degradation. It catalyzes the hydrolysis of the ester bond to yield chlorophyllide and phytol. AtCLH1 lacks a typical signal sequence for the chloroplast. Its expression is induced rapidly by methyljasmonate, a known promoter of senescence and chlorophyll degradation.
estExt_Genewise1_v1.C_6630004	747465	0.0018151	scaffold_663	6075	6714	AT1G09200.1	674	2.4e-67	1	histone H3
grail3.0016024101	662808	0.0018151	XIII	1921236	1921804	AT1G08880.1	609	1.9e-60	0.86014	histone H2A, putative
eugene3.00660144	594950	0.0018151	scaffold_66	1012768	1013970	AT1G52340.1	689	6.2e-69	0.532374	ABA2 (ABA DEFICIENT 2); oxidoreductase	Encodes a cytosolic short-chain dehydrogenase/reductase involved in the conversion of xanthoxin to ABA-aldehyde during ABA biosynthesis. Mutants are insensitive to sucrose and glucose.
grail3.0019029901	655445	0.0018151	VII	11654037	11654632	AT1G07660.1	524	1.9e-51	1	histone H4
estExt_fgenesh4_pm.C_LG_VI0645	832074	0.0018151	VI	14843459	14844167	AT2G06520.1	327	1.4e-30	0.613445	PSBX (photosystem II subunit X)	Encodes a protein with sequence similarity to the spinach photosystem II subunit PsbX.
estExt_Genewise1_v1.C_LG_X6115	726710	0.0018151	X	10243052	10244012	AT1G24020.1	479	1.1e-46	0.585526	Bet v I allergen family protein
eugene3.04390001	592573	0.0018151	scaffold_439	308	1579	AT2G04160.1	846	1.4e-85	0.580524	AIR3 (Auxin-Induced in Root cultures 3); subtilase	isolated from differential screening of a cDNA library from auxin-treated root culture. encodes a protein similar to subtilisin-like serine protease which is believed to be active outside the plant cell.
gw1.I.8656.1	180056	0.0018151	I	6841319	6843651	AT4G11080.1	1486	2.2e-153	0.647186	high mobility group (HMG1/2) family protein
gw1.66.431.1	293758	0.0018151	scaffold_66	1036720	1036899	AT5G06270.1	206	9.5e-18	0.66129
estExt_Genewise1_v1.C_LG_III2243	712576	0.0018151	III	12626531	12628334	AT5G41650.1	508	9.4e-50	0.852174	lactoylglutathione lyase family protein / glyoxalase I family protein
grail3.0002067901	652073	0.0018151	V	16682305	16683443	AT2G34430.1	1270	1.7e-130	0.883895	LHB1B1 (Photosystem II light harvesting complex gene 1.4); chlorophyll binding	Photosystem II type I chlorophyll a/b-binding protein
grail3.0068005901	641088	0.0018151	I	16941681	16942158	AT3G47070.1	224	1.2e-19	0.526882
grail3.0149000101	672749	0.0018151	scaffold_149	87404	88934	AT1G75800.1	749	2.7e-75	0.536	pathogenesis-related thaumatin family protein
grail3.0129002701	671325	0.0018151	scaffold_129	421872	422994	AT3G47470.1	1135	3.4e-116	0.844622	LHCA4 (Photosystem I light harvesting complex gene 4); chlorophyll binding	Encodes a chlorophyll a/b-binding protein that is more similar to the PSI Cab proteins than the PSII cab proteins. The predicted protein is about 20 amino acids shorter than most known Cab proteins.
grail3.0202001702	674736	0.0018151	scaffold_202	223161	225505	AT1G79040.1	531	3.4e-52	0.758865	PSBR (photosystem II subunit R)	Encodes for the 10 kDa PsbR subunit of photosystem II (PSII). This subunit appears to be involved in the stable assembly of PSII, particularly that of the oxygen-evolving complex subunit PsbP. Mutants defective in this gene have reduced amounts of subunits PsbP and PsbQ in PSII. In turn, assembly of PsbR is dependent on the presence of PsbJ.
estExt_fgenesh4_pg.C_LG_IX1364	821599	0.0018151	IX	9757772	9758619	AT5G22430.1	344	2.2e-32	0.451807
estExt_fgenesh4_pm.C_700058	836758	0.0018151	scaffold_70	1137253	1138058	AT1G54690.1	611	1.1e-60	0.853147	histone H2A, putative
estExt_Genewise1_v1.C_LG_V1864	715522	0.00316112	V	16936357	16939282	AT1G75900.1	1158	1.2e-118	0.621387	family II extracellular lipase 3 (EXL3)
estExt_fgenesh4_pm.C_LG_IV0060	831063	0.00316112	IV	1705224	1706528	AT4G05180.1	814	3.5e-82	0.704641	PSBQ/PSBQ-2 (photosystem II subunit Q-2); calcium ion binding	Encodes the PsbQ subunit of the oxygen evolving complex of photosystem II.
gw1.I.3565.1	174965	0.00316112	I	25572190	25575161	AT2G22920.2	1022	3.2e-104	0.441315	SCPL12; serine carboxypeptidase
estExt_Genewise1_v1.C_LG_V1095	715100	0.00316112	V	15182053	15183023	AT2G30570.1	388	4.9e-37	0.635036	photosystem II reaction center W (PsbW) protein-related	Encodes a protein similar to photosystem II reaction center subunit W.
grail3.0012031401	664872	0.00316112	XIV	9142433	9143887	AT2G05100.1	1313	4.7e-135	0.909774	LHCB2.1 (Photosystem II light harvesting complex gene 2.1); chlorophyll binding	Lhcb2.1 protein encoding a subunit of the light harvesting complex II. Member of a gene family with high degree of sequence similarity. Initially LHCB2.3 was considered as a separate gene but appears to be an allele of LHCB2.1.
estExt_Genewise1_v1.C_660408	741765	0.00316112	scaffold_66	981200	983118	AT1G08380.1	577	4.6e-57	0.718121	PSAO (photosystem I subunit O)	Encodes subunit O of photosystem I.
gw1.VII.3454.1	219149	0.00316112	VII	10603092	10603448	AT3G50685.1	532	2.7e-52	0.844828
eugene3.00111167	569153	0.00316112	XI	13535468	13536833	AT1G17180.1	300	1.1e-54	0.59434	ATGSTU25 (Arabidopsis thaliana Glutathione S-transferase (class tau) 25); glutathione transferase	Encodes glutathione transferase belonging to the tau class of GSTs. Naming convention according to Wagner et al. (2002).
grail3.0089001301	646179	0.00316112	III	8061828	8063189	AT5G67385.1	924	7.8e-94	0.738956	signal transducer
eugene3.00120122	569469	0.00415773	XII	1034459	1035937	AT1G74090.1	777	2.9e-78	0.452888	sulfotransferase family protein
estExt_Genewise1_v1.C_1270153	744044	0.00415773	scaffold_127	432420	435374	AT2G45190.1	654	3.2e-65	0.603524	AFO (ABNORMAL FLORAL ORGANS); transcription factor	Encodes a member of the YABBY family of transcriptional regulators that is involved in abaxial cell type specification in leaves and fruits.
estExt_fgenesh4_pm.C_LG_VI0283	831892	0.00415773	VI	5731437	5734378	AT2G37630.1	1313	4.7e-135	0.710875	AS1 (ASYMMETRIC LEAVES 1); DNA binding / transcription factor	Encodes a MYB-domain protein involved in specification of the leaf proximodistal axis. Mutation results in lobed and dissected leaves with a characteristic asymmetry. Homologous to the Antirrhinum PHANTASTICA (PHAN) and maize ROUGH SHEATH2 (RS2) genes Asymmetric placement of auxin response at the distal leaf tip precedes visible asymmetric leaf growth. Acts alongside AXR1 to exclude BP expression…
estExt_fgenesh4_pg.C_LG_X0030	821685	0.00415773	X	242802	244185	AT2G36640.1	298	2.3e-27	0.339844	ATECP63 (EMBRYONIC CELL PROTEIN 63)	Encodes putative phosphotyrosine protein belonging to late embryogenesis abundant (LEA) protein in group 3 that might be involved in maturation and desiccation tolerance of seeds. RFLP and CAPS mapping place it on chromosome 4 but the nucleotide sequence maps it to chromosome 2.
estExt_fgenesh4_pg.C_1580005	828416	0.00415773	scaffold_158	67532	69857	AT5G07990.1	1016	1.4e-103	0.409804	TT7 (TRANSPARENT TESTA 7); flavonoid 3-monooxygenase/ oxygen binding	Required for flavonoid 3 hydroxylase activity.
grail3.0001020902	649125	0.00415773	IX	1464772	1468564	AT4G33790.1	1305	3.3e-134	0.616798	acyl CoA reductase, putative
gw1.XII.166.1	421706	0.00415773	XII	2142579	2145137	AT5G53490.2	772	1e-77	0.760204	thylakoid lumenal 17.4 kDa protein, chloroplast	thylakoid lumenal 17.4 kDa protein, chloroplast, identical to SP:P81760 Thylakoid lumenal 17.4 kDa protein, chloroplast precursor (P17.4) {Arabidopsis thaliana}. Putative pentapeptide protein.
estExt_fgenesh4_pm.C_LG_XIV0428	834944	0.00415773	XIV	8213711	8217397	AT4G15440.1	1271	1.3e-130	0.618799	HPL1 (HYDROPEROXIDE LYASE 1); heme binding / iron ion binding / monooxygenase	Encodes a hydroperoxide lyase. Also a member of the CYP74B cytochrome p450 family. In the ecotype Columbia (Col) the gene contains a 10-nucleotide deletion in its first exon that causes it to code for a truncated protein that results in a non-functional hydroperoxide lyase.
estExt_Genewise1_v1.C_LG_VII3995	719769	0.00415773	VII	11826257	11829317	AT5G10480.1	945	4.6e-96	0.801802	PAS2 (PASTICCINO 2)	Protein tyrosine phosphatase-like involved in cell division and differentiation. Interacts with CDKA;1 only in its phosphorylated form, preventing dephosphorylation. Overexpression slowed down cell division in suspension cell cultures at the G2-to-M transition and early mitosis and inhibited Arabidopsis seedling growth. Localized in the cytoplasm of dividing cells but moved into the nucleus upon …
gw1.XVI.3447.1	257508	0.00415773	XVI	10169338	10171047	AT3G54090.1	1658	1.3e-171	0.748219	pfkB-type carbohydrate kinase family protein
estExt_Genewise1_v1.C_LG_X3691	725596	0.00415773	X	460285	461591	AT1G48350.1	571	2e-56	0.715152	ribosomal protein L18 family protein
estExt_fgenesh4_pg.C_LG_X0154	821724	0.00415773	X	2074591	2076467	AT3G16660.1	328	1.1e-30	0.503876
grail3.0019030801	655455	0.00415773	VII	11707035	11707653	AT1G07660.1	524	1.9e-51	1	histone H4
estExt_fgenesh4_pm.C_410065	836511	0.00415773	scaffold_41	1932495	1934716	AT1G71691.2	1323	4.1e-136	0.723724	GDSL-motif lipase/hydrolase family protein
grail3.0010056001	656894	0.00415773	VIII	8284633	8286924	AT1G23000.1	476	2.3e-46	0.576355	heavy-metal-associated domain-containing protein
estExt_fgenesh4_pm.C_LG_II0962	830495	0.00453774	II	18263497	18265474	AT2G05070.1	1299	1.4e-133	0.894737	LHCB2.2 (Photosystem II light harvesting complex gene 2.2); chlorophyll binding	Encodes Lhcb2.2. Belongs to the Lhc super-gene family encodes the light-harvesting chlorophyll a/b-binding (LHC) proteins that constitute the antenna system of the photosynthetic apparatus.
estExt_fgenesh4_pg.C_LG_XIV0805	824231	0.00453774	XIV	6770789	6773545	AT3G26650.1	1799	1.5e-186	0.884236	GAPA (GLYCERALDEHYDE 3-PHOSPHATE DEHYDROGENASE A SUBUNIT); glyceraldehyde-3-phosphate dehydrogenase	Encodes one of the two subunits forming the photosynthetic glyceraldehyde-3-phosphate dehydrogenase (GAPDH) and as such a constituent of the supramolecular complex with phosphoribulokinase (PRK) thought to be linked by a small peptide encoded by CP12-2. GapA-1 is coordinately expressed by light with PRK and CP12-2. The enzyme activity, tested in leaf protein extracts dropped significantly after e…
fgenesh4_pg.C_LG_XII000174	772399	0.00453774	XII	1658311	1659599	AT3G60370.1	85	0.012	0.315789	immunophilin / FKBP-type peptidyl-prolyl cis-trans isomerase family protein	Encodes an immunophilin, FKBP20-2, that belongs to the FK-506 binding protein (FKBP) subfamily functioning as peptidyl-prolyl isomerases (PPIases) in protein folding. FKBP20-2 has a unique pair of cysteines at the C terminus and was found to be reduced by thioredoxin (Trx) (itself reduced by NADPH by means of NADP-Trx reductase). The FKBP20-2 protein, which contains only two of the five amino aci…
estExt_Genewise1_v1.C_LG_XIV4010	732598	0.00453774	XIV	10259567	10260747	AT4G12800.1	944	5.9e-96	0.827273	PSAL (photosystem I subunit L)	Encodes subunit L of photosystem I reaction center.
eugene3.00071131	563193	0.00453774	VII	11066687	11068904	AT3G11480.1	793	5.9e-80	0.447802	S-adenosyl-L-methionine:carboxyl methyltransferase family protein	The gene encodes for an enzyme that methylates benzoic acid and salicylic acid to the corresponding methyl esters. It is highly expressed in flowers, induced by biotic and abiotic stress and thought to be involved in direct defense mechanism.
estExt_fgenesh4_pg.C_LG_IV0196	817745	0.00453774	IV	1708346	1714257	AT4G21270.1	2671	5.8e-279	0.671285	ATK1 (ARABIDOPSIS THALIANA KINESIN 1); microtubule motor	Encodes a kinesin-like motor protein heavy chain. Loss of function mutations have reduced fertility and are defective in spindle formation in male meiosis.
gw1.II.1790.1	410455	0.00453774	II	5203103	5204549	AT1G44000.1	663	3.5e-66	0.591111
gw1.V.837.1	205436	0.00453774	V	14430855	14432212	AT4G02800.1	726	7.5e-73	0.541667
eugene3.00151255	575860	0.00453774	XV	10555878	10558379	AT5G37010.1	358	8.5e-31	0.303097
eugene3.00051506	559891	0.00453774	V	17096414	17102142	AT4G35790.2	2880	4.1e-301	0.667491	ATPLDDELTA (Arabidopsis thaliana phospholipase D delta); phospholipase D	Encodes a protein with phospholipase D activity. Involved in phospolipase metabolism. Mutants are affected in hydrogen peroxide mediated cell death.
estExt_Genewise1_v1.C_LG_X3541	725489	0.00453774	X	63848	64816	AT1G24020.1	182	3.3e-15	0.349693	Bet v I allergen family protein
fgenesh4_pg.C_LG_VIII001084	766070	0.00453774	VIII	7800481	7803291	AT3G25920.1	870	4.1e-88	0.704724	RPL15 (ribosomal protein L15)	encodes a plastid ribosomal protein CL15, a constituent of the large subunit of the ribosomal complex
estExt_Genewise1_v1.C_570014	741145	0.00453774	scaffold_57	178686	179850	AT4G35750.1	714	1.4e-71	0.656716	Rho-GTPase-activating protein-related
grail3.0061015901	664383	0.00453774	XIV	5489458	5491574	AT4G13030.2	288	5.2e-26	0.286174
eugene3.00141000	572955	0.00453774	XIV	7979419	7982484	AT1G05190.1	864	1.8e-87	0.738938	EMB2394 (EMBRYO DEFECTIVE 2394); structural constituent of ribosome
eugene3.11990009	580216	0.00453774	scaffold_1199	8084	8882	ATCG01070.1	417	4.1e-40	0.862745		NADH dehydrogenase ND4L
fgenesh4_pg.C_scaffold_147000049	785462	0.00453774	scaffold_147	384392	384793	AT5G49620.1	69	0.8	0.3	AtMYB78 (myb domain protein 78); DNA binding / transcription factor	Member of the R2R3 factor gene family.
grail3.0139003601	648545	0.00453774	IV	13783107	13783646	AT3G29370.1	162	4.3e-13	0.426966
eugene3.00170501	577759	0.00453774	XVII	5805240	5810890	AT5G60980.2	959	1.5e-97	0.484979	nuclear transport factor 2 (NTF2) family protein / RNA recognition motif (RRM)-containing protein
gw1.XI.3354.1	235374	0.00453774	XI	9341897	9343091	AT1G29070.1	382	2.1e-36	0.681818	ribosomal protein L34 family protein
gw1.XVI.307.1	254368	0.00453774	XVI	13027571	13027834	AT2G38540.1	215	1.1e-18	0.431818	LP1 (nonspecific lipid transfer protein 1)	Non-specific lipid transfer protein. Binds calmodulin in a Ca2+-independent manner. Localized to the cell wall. Specifically expressed in L1 epidermal layer.
estExt_fgenesh4_pg.C_LG_IV0624	817893	0.00453774	IV	6111454	6113152	AT5G39080.1	848	8.8e-86	0.410753	transferase family protein
grail3.0029011601	676470	0.00453774	scaffold_29	1275852	1276571	AT3G54380.2	64	0.56	0.375	SAC3/GANP family protein
gw1.IV.4567.1	199478	0.00453774	IV	11561033	11561668	AT2G02540.1	512	3.5e-50	0.5	ATHB21/ZFHD4 (ZINC FINGER HOMEODOMAIN 4); DNA binding / transcription factor	Zinc finger homeobox protein. Expressed in vascular tissue.
estExt_fgenesh4_pg.C_LG_VII1313	820147	0.00453774	VII	12719268	12721109	AT5G23420.1	521	3.9e-51	0.556098	HMGB6 (High mobility group B 6); transcription factor	Encodes a protein belonging to the subgroup of HMGB (high mobility group B) proteins
estExt_fgenesh4_pm.C_400109	836444	0.00453774	scaffold_40	2096631	2098104	AT5G42890.1	430	1.7e-41	0.66129	sterol carrier protein 2 (SCP-2) family protein
gw1.158.158.1	273566	0.00453774	scaffold_158	489353	489810	AT1G53885.1	292	7.3e-27	0.509615	senescence-associated protein-related
estExt_fgenesh4_pg.C_LG_XI0017	822728	0.00453774	XI	106722	110440	AT3G21690.1	1737	5.5e-180	0.646707	MATE efflux family protein
estExt_fgenesh4_pg.C_LG_XIX0984	826324	0.00491853	XIX	11401465	11402551	AT1G73325.1	157	1.5e-12	0.335025	trypsin and protease inhibitor family protein / Kunitz family protein
estExt_fgenesh4_pm.C_LG_X0271	833496	0.00491853	X	8522570	8523580	AT2G30620.1	361	3.6e-34	0.480392	histone H1.2
estExt_Genewise1_v1.C_LG_V1774	715463	0.00491853	V	16680354	16681384	AT2G34430.1	1266	4.5e-130	0.88015	LHB1B1 (Photosystem II light harvesting complex gene 1.4); chlorophyll binding	Photosystem II type I chlorophyll a/b-binding protein
fgenesh4_pg.C_LG_VI000552	762242	0.00491853	VI	4686644	4686847	AT5G57123.1	267	3.2e-24	0.692308
gw1.VI.2580.1	418207	0.00491853	VI	12037026	12037686	AT4G31840.1	450	1.3e-43	0.530488	plastocyanin-like domain-containing protein
gw1.VI.1277.1	416904	0.00491853	VI	433011	436150	AT5G50740.1	554	1.3e-54	0.559406	metal ion binding
eugene3.00130815	571451	0.00491853	XIII	7348776	7351628	AT5G23960.1	1150	8.8e-118	0.418944	terpene synthase/cyclase family protein	Encodes a sesquiterpene synthase involved in generating all of the group A sesquiterpenes found in the Arabidopsis floral volatile blend. Strongly expressed in the stigma.
gw1.86.222.1	297331	0.00491853	scaffold_86	743754	748860	AT2G02500.1	968	1.7e-98	0.817391	ISPD (2-C-METHYL-D-ERYTHRITOL 4-PHOSPHATE CYTIDYLTRANSFERASE)	Encodes a protein with 4-Diphosphocytidyl-2C-methyl-D-erythritol synthase activity. The enzyme has an absolute requirement for divalent cations (Mg2+ reaches the highest catalytic activity).
eugene3.00011927	549486	0.00491853	I	21375353	21378407	AT5G14910.1	383	1.7e-36	0.489362	heavy-metal-associated domain-containing protein
eugene3.01420049	582742	0.00491853	scaffold_142	330918	332679	AT5G16250.1	581	1.7e-57	0.674286
fgenesh4_pg.C_LG_V001422	761370	0.00491853	V	15831484	15832356	AT2G18350.1	303	4.6e-52	0.508475	ATHB24 (ARABIDOPSIS THALIANA HOMEOBOX PROTEIN 24); DNA binding / transcription factor
estExt_fgenesh4_pm.C_LG_VII0139	832238	0.00491853	VII	2808306	2809483	AT5G64040.1	644	3.6e-64	0.734463	PSAN (photosystem I reaction center subunit PSI-N); calmodulin binding	Encodes the only subunit of photosystem I located entirely in the thylakoid lumen. May be involved in the interaction between plastocyanin and the photosystem I complex.
eugene3.00120130	569477	0.00491853	XII	1079758	1080153	AT5G55620.1	184	2e-15	0.507937
eugene3.00110470	568456	0.00491853	XI	4891929	4892932	AT2G34430.1	1256	5.1e-129	0.88015	LHB1B1 (Photosystem II light harvesting complex gene 1.4); chlorophyll binding	Photosystem II type I chlorophyll a/b-binding protein
gw1.XVI.2137.1	256198	0.00491853	XVI	4660471	4663832	AT1G08465.1	396	6.9e-38	0.547059	YAB2 (YABBY 2); transcription factor	Member of the YABBY family of Arabidopsis proteins involved in the abaxial cell fate specification in lateral organs
gw1.VII.2415.1	218110	0.00491853	VII	5997373	5998008	AT1G50320.1	487	1.6e-47	0.766667	ATHX (THIOREDOXIN X); thiol-disulfide exchange intermediate	encodes a prokaryotic thioredoxin
fgenesh4_pm.C_LG_XIII000297	806997	0.00491853	XIII	5712803	5715515	AT2G43030.1	996	1.8e-101	0.851351	ribosomal protein L3 family protein
estExt_fgenesh4_pg.C_1070073	827624	0.00491853	scaffold_107	830611	832439	AT5G54190.1	1672	4.2e-173	0.820197	PORA (Protochlorophyllide reductase A); oxidoreductase/ protochlorophyllide reductase	light-dependent NADPH:protochlorophyllide oxidoreductase A
estExt_Genewise1_v1.C_LG_XIX0686	738298	0.00491853	XIX	2857369	2860651	AT3G04290.1	1408	4e-145	0.738764	ATLTL1/LTL1 (LI-TOLERANT LIPASE 1); carboxylic ester hydrolase
gw1.IX.3188.1	202723	0.00541038	IX	6309309	6311660	AT3G52150.1	745	7.2e-75	0.755102	RNA recognition motif (RRM)-containing protein
eugene3.00021070	551755	0.00541038	II	8750087	8753351	AT4G37740.1	530	3.5e-86	0.417178	AtGRF2 (GROWTHREGULATING FACTOR 2)	Growth regulating factor encoding transcription activator. One of the nine members of a GRF gene family, containing nuclear targeting domain. Mutants result in smaller leaves indicating the role of the gene in leaf development. Expressed in root, shoot and flower
estExt_fgenesh4_pg.C_LG_VI0422	819059	0.00541038	VI	3414845	3420378	AT5G13630.1	4209	0	0.895206	GUN5 (GENOMES UNCOUPLED 5)	Encodes magnesium chelatase involved in plastid-to-nucleus signal transduction.
estExt_fgenesh4_kg.C_LG_X0008	814125	0.00541038	X	3993472	3995327	AT4G15802.1	210	3.6e-18	0.8125
estExt_Genewise1_v1.C_1450010	745105	0.00541038	scaffold_145	107086	107764	AT2G06520.1	335	2e-31	0.585366	PSBX (photosystem II subunit X)	Encodes a protein with sequence similarity to the spinach photosystem II subunit PsbX.
gw1.4751.7.1	290157	0.00541038	scaffold_4751	2214	2396	ATCG00070.1	254	7.7e-23	0.819672		PSII K protein
eugene3.00180991	578767	0.00541038	XVIII	10982988	10987032	AT2G24270.2	2389	4.4e-249	0.909457	ALDH11A3 (Aldehyde dehydrogenase 11A3); 3-chloroallyl aldehyde dehydrogenase	Encodes a protein with non-phosphorylating NADP-dependent glyceraldehyde-3-phosphate dehydrogenase activity. The activity of the enzyme was determined from leaf extracts; the enzyme has not been purified to confirm activity.
estExt_Genewise1_v1.C_1240222	743855	0.00541038	scaffold_124	840559	844343	AT5G46110.1	1667	1.4e-172	0.808153	APE2 (ACCLIMATION OF PHOTOSYNTHESIS TO ENVIRONMENT); antiporter/ triose-phosphate transporter	mutant has Altered acclimation responses; Chloroplast Triose Phosphate Translocator
gw1.I.9758.1	181158	0.00541038	I	11002077	11007440	AT1G08465.1	575	7.5e-57	0.650794	YAB2 (YABBY 2); transcription factor	Member of the YABBY family of Arabidopsis proteins involved in the abaxial cell fate specification in lateral organs
eugene3.03900002	591443	0.00541038	scaffold_390	14100	17144	AT1G47890.1	1158	1.2e-118	0.351579	disease resistance family protein
estExt_fgenesh4_pg.C_LG_I0863	815063	0.00541038	I	7191694	7193585	AT1G64080.1	485	2.6e-47	0.395349
grail3.0001020101	649116	0.00580938	IX	1394244	1397487	AT2G27680.1	1565	9.2e-162	0.772251	aldo/keto reductase family protein
grail3.0064006601	679573	0.00580938	scaffold_64	733686	735641	AT1G05970.2	526	1.2e-51	0.515625	nucleotide binding
gw1.XI.2669.1	234689	0.00580938	XI	5341713	5343200	AT5G45670.1	1379	4.7e-142	0.75976	GDSL-motif lipase/hydrolase family protein
estExt_Genewise1_v1.C_LG_V3745	716206	0.00580938	V	4053565	4055254	AT5G66570.1	1424	8.1e-147	0.813814	PSBO-1 (OXYGEN-EVOLVING ENHANCER 33)	Encodes a protein which is an extrinsic subunit of photosystem II and which has been proposed to play a central role in stabilization of the catalytic manganese cluster. In <i>Arabidopsis thaliana</i> the PsbO proteins are encoded by two genes: <i>psbO1</i> and <i>psbO2</i>. PsbO1 is the major isoform in the wild-type.
estExt_fgenesh4_pm.C_LG_IX0211	833033	0.00580938	IX	2601652	2603963	AT4G38970.1	1753	1.1e-181	0.86	fructose-bisphosphate aldolase, putative
grail3.0010004501	656287	0.00580938	VIII	4428853	4431423	AT2G40270.2	698	6.9e-70	0.62963	protein kinase family protein
gw1.I.801.1	172201	0.00580938	I	16493656	16493975	AT1G74670.1	330	6.9e-31	0.746479	gibberellin-responsive protein, putative
estExt_Genewise1_v1.C_LG_X4972	726142	0.00580938	X	6341396	6344838	AT1G67700.2	835	2.1e-84	0.711297
estExt_Genewise1_v1.C_LG_III1082	712066	0.00580938	III	5240434	5242273	AT1G52230.1	628	1.8e-62	0.828767	photosystem I reaction center subunit VI, chloroplast, putative / PSI-H, putative (PSAH2)
fgenesh4_pg.C_scaffold_4648000002	792755	0.00580938	scaffold_4648	2471	3077	AT4G30845.1	275	4.6e-25	0.522936
eugene3.00020518	551203	0.00580938	II	3717158	3719254	AT1G06680.1	1034	1.7e-105	0.759398	PSBP-1 (OXYGEN-EVOLVING ENHANCER PROTEIN 2); calcium ion binding	Encodes a 23 kD extrinsic protein that is part of photosystem II and participates in the regulation of oxygen evolution.
estExt_Genewise1_v1.C_LG_XIII2686	730291	0.00580938	XIII	7397899	7400933	AT5G54600.1	727	5.8e-73	0.713568	50S ribosomal protein L24, chloroplast (CL24)
eugene3.00120625	569972	0.00580938	XII	8313375	8315986	AT1G74470.1	2053	1.8e-213	0.841438	geranylgeranyl reductase	Encodes for a multifunctional protein with geranylgeranyl reductase activity shown to catalyze the reduction of prenylated geranylgeranyl-chlorophyll a to phytyl-chlorophyll a (chlorophyll a) and free geranylgeranyl pyrophosphate to phytyl pyrophosphate.
estExt_fgenesh4_pm.C_LG_V0078	831371	0.00580938	V	1524746	1528084	AT5G10170.1	2447	3.2e-255	0.902153	inositol-3-phosphate synthase, putative / myo-inositol-1-phosphate synthase, putative / MI-1-P synthase, putative
estExt_Genewise1_v1.C_LG_IX2461	722365	0.00580938	IX	4526520	4529055	AT2G14880.1	416	5.3e-40	0.616438	SWIB complex BAF60b domain-containing protein
estExt_Genewise1_v1.C_LG_X2607	724963	0.00580938	X	18966572	18968032	AT3G54890.1	1108	2.5e-113	0.849372	LHCA1; chlorophyll binding	Encodes a component of the light harvesting complex associated with photosystem I.
estExt_fgenesh4_pg.C_1310004	827972	0.00580938	scaffold_131	27642	32478	AT5G26742.2	696	1.1e-69	0.693396	EMB1138 (EMBRYO DEFECTIVE 1138); ATP binding / ATP-dependent helicase
estExt_Genewise1_v1.C_1270093	744004	0.00580938	scaffold_127	263879	266883	AT1G62810.1	1473	5.2e-152	0.745152	copper amine oxidase, putative
grail3.0015031201	662201	0.00580938	XII	11888397	11890901	AT5G50870.1	833	3.4e-84	0.805128	UBC27 (ubiquitin-conjugating enzyme 26); ubiquitin-protein ligase
fgenesh4_pm.C_LG_I000108	797105	0.00580938	I	2249522	2249959	AT1G58170.1	388	4.9e-37	0.506757	disease resistance-responsive protein-related / dirigent protein-related
gw1.41.334.1	287849	0.00580938	scaffold_41	1309979	1310581	AT4G24660.1	501	5.2e-49	0.545455	ATHB22/MEE68 (ARABIDOPSIS THALIANA HOMEOBOX PROTEIN 22, maternal effect embryo arrest 68); DNA binding / transcription factor
estExt_fgenesh4_kg.C_LG_XI0033	814251	0.00621746	XI	12149237	12150566	AT5G54270.1	1261	1.5e-129	0.887218	LHCB3 (LIGHT-HARVESTING CHLOROPHYLL BINDING PROTEIN 3)	Lhcb3 protein is a component of the main light harvesting chlorophyll a/b-protein complex of Photosystem II (LHC II).
fgenesh4_pg.C_LG_XVIII000868	779500	0.00621746	XVIII	10178406	10178986	AT4G30180.1	73	1.2e-05	0.355556	transcription factor/ transcription regulator
gw1.I.990.1	172390	0.00621746	I	16960152	16962716	AT2G29630.2	2877	8.6e-301	0.917241	thiamine biosynthesis family protein / thiC family protein
eugene3.00140761	572716	0.00621746	XIV	5934832	5936368	AT4G15802.1	182	3.3e-15	0.853659
estExt_Genewise1_v1.C_LG_I2532	706754	0.00621746	I	21875645	21876481	AT3G27830.1	548	5.4e-54	0.649485	RPL12-A (RIBOSOMAL PROTEIN L12-A); structural constituent of ribosome	50S ribosomal protein L12-A
eugene3.00141056	573011	0.00621746	XIV	8424547	8426880	AT2G05790.1	1922	1.4e-199	0.768898	glycosyl hydrolase family 17 protein
grail3.0002074001	652151	0.00621746	V	17102187	17103008	AT1G20340.1	579	2.8e-57	0.666667	DRT112 (DNA-damage-repair/toleration protein 112); copper ion binding / electron carrier	recombination and DNA-damage resistance protein (DRT112)
estExt_fgenesh4_pg.C_LG_I1595	815294	0.00621746	I	16447205	16449210	AT1G50490.1	800	1.1e-80	0.845304	UBC20 (ubiquitin-conjugating enzyme 20); ubiquitin-protein ligase	Encodes one of two ubiquitin-conjugating enzymes belonging to the E2-C gene family (the other being UBC19). Transcript is always found in diving cells, but also in other non-dividing cells.
gw1.163.69.1	274035	0.00621746	scaffold_163	214275	217128	AT3G44890.1	720	3.2e-72	0.723958	RPL9 (ribosomal protein L9); structural constituent of ribosome	Plastid ribosomal protein CL9
gw1.131.22.1	268020	0.00621746	scaffold_131	37725	43134	AT5G26742.2	2631	1e-274	0.760402	EMB1138 (EMBRYO DEFECTIVE 1138); ATP binding / ATP-dependent helicase
grail3.1556000101	673117	0.00621746	scaffold_1556	4256	6387	AT1G29670.1	811	7.3e-82	0.520376	GDSL-motif lipase/hydrolase family protein
estExt_fgenesh4_pg.C_280167	826423	0.00621746	scaffold_28	1954167	1956408	AT2G37220.1	866	1.1e-87	0.638889	29 kDa ribonucleoprotein, chloroplast, putative / RNA-binding protein cp29, putative
grail3.0010009701	656346	0.00621746	VIII	4809474	4810334	AT5G16250.1	730	2.8e-73	0.759563
gw1.VI.501.1	416128	0.00621746	VI	14517222	14517521	AT1G72510.1	325	2.3e-30	0.57
grail3.0023029001	653111	0.00621746	VI	6859422	6860606	AT5G01530.1	1258	3.1e-129	0.844291	chlorophyll A-B binding protein CP29 (LHCB4)
estExt_Genewise1_v1.C_LG_XVII1003	736276	0.00621746	XVII	4138330	4140210	AT4G14960.2	2314	3.9e-241	0.968889	TUA6 (tubulin alpha-6 chiain)	Encodes an alpha-tubulin isoform required for right handed helical growth.
grail3.0076003101	668161	0.00621746	XVI	12686830	12687193	AT1G20430.1	56	0.27	0.327273
gw1.I.3103.1	174503	0.00666332	I	24077319	24078701	AT5G40950.1	667	1.3e-66	0.790698	50S ribosomal protein L27, chloroplast, putative (RPL27)
eugene3.00130627	571263	0.00666332	XIII	4882032	4882217	AT2G06210.2	75	0.016	0.37931	ELF8 (EARLY FLOWERING 8)	Encodes a yeast CTR9 homolog that is involved in the control of flowering time by elevating FLC expression to a level that creates the vernalization-responsive, winter-annual habit. Yeast CTR9 is a component of a five-member PAF1 complex that associates with RNA pol II and is thought to regulate gene expression by recruiting SET1 (a histone 3 Lys 4 [H3-K4] methyl transferase) to the initially tra…
fgenesh4_pg.C_scaffold_82000017	783062	0.00666332	scaffold_82	251775	254887	AT5G08020.1	2261	1.6e-235	0.715702	replication protein, putative
estExt_fgenesh4_pg.C_LG_XVI0018	824960	0.00666332	XVI	105975	109088	AT5G50740.1	739	3.1e-74	0.557093	metal ion binding
estExt_fgenesh4_pg.C_570077	827055	0.00666332	scaffold_57	627620	630281	AT5G66190.1	1634	4.5e-169	0.850543	ATLFNR1 (LEAF FNR 1); NADPH dehydrogenase/ oxidoreductase	Encodes a leaf-type ferredoxin:NADP(H) oxidoreductase. It is present in both chloroplast stroma and thylakoid membranes but is more abundant in the thylakoid. The affinity of this enzyme for ferredoxin is slightly, but significantly, higher than AtLFNR2, an isoform of the same enzyme.
grail3.0152001101	672924	0.00666332	scaffold_152	138888	141735	AT2G42260.1	553	1.6e-54	0.511364	UVI4 (POLYCHOME, UV-B-INSENSITIVE 4)	Encodes a novel plant-specific protein of unknown function. The UVI4 gene is expressed mainly in actively dividing cells. The hypocotyl cells in mutant seedlings undergo one extra round of endoreduplication. The uvi4 mutation also promoted the progression of endo-reduplication during leaf development.
estExt_fgenesh4_pg.C_LG_VI1609	819526	0.00666332	VI	15786173	15789124	AT4G32830.1	1417	4.5e-146	0.901024	ATAUR1 (ATAURORA1); histone serine kinase(H3-S10 specific) / kinase/ protein serine/threonine kinase	Encodes a member of a family of Ser/Thr kinases whose activities peak during cell division. Transcripts are abundant in tissues rich in dividing cells like roots and flowers but are low or absent in fully expanded leaves and stems. In interphase cells, the protein is predominantly nuclear. During mitosis, the protein associates with plant-specific cytoskeletal structures (preprophase band, phragm…
grail3.0111003801	647584	0.00710455	IV	495044	495210	AT4G21820.1	191	9.2e-15	0.711538	calmodulin-binding family protein
estExt_fgenesh4_pg.C_6280001	828886	0.00710455	scaffold_628	8908	10095	AT4G38830.1	486	2e-47	0.433735	protein kinase family protein
estExt_fgenesh4_pm.C_LG_XIII0114	834497	0.00710455	XIII	1738679	1742828	AT2G29150.1	908	3.9e-92	0.67433	tropinone reductase, putative / tropine dehydrogenase, putative
grail3.0121000801	670620	0.00710455	scaffold_121	249874	250607	AT1G07660.1	524	1.9e-51	1	histone H4
eugene3.00013048	550607	0.00710455	I	34971080	34975008	AT5G63890.1	1968	1.8e-204	0.860412	ATHDH (HISTIDINOL DEHYDROGENASE)	Encodes histidinol dehydrogenase. Up-regulated in response to UV-B.
gw1.II.1221.1	409886	0.00710455	II	12762961	12765010	AT4G01150.1	534	1.7e-52	0.697531
eugene3.00280065	589329	0.00752978	scaffold_28	780899	782698	AT5G20740.1	520	5e-51	0.549505	invertase/pectin methylesterase inhibitor family protein
estExt_fgenesh4_pg.C_LG_XVIII0369	825720	0.00752978	XVIII	5314234	5317839	AT5G11420.1	1511	4.9e-156	0.783562
eugene3.00013110	550669	0.00752978	I	35383789	35384718	AT1G55670.1	532	2.7e-52	0.722222	PSAG	Encodes subunit G of photosystem I, an 11-kDa membrane protein that plays an important role in electron transport between plastocyanin and PSI and is involved in the stability of the PSI complex. PSI-G subunit is bound to PSI-B and is in contact with Lhca1. The protein inserts into thylakoids by a direct or "spontaneous" pathway that does not involve the activities of any known chloroplast protei…
gw1.29.118.1	423606	0.00752978	scaffold_29	2272702	2274494	AT5G46690.1	631	8.7e-63	0.58159	BHLH071 (BETA HLH PROTEIN 71); DNA binding / transcription factor
grail3.0032015302	642377	0.00752978	I	30794819	30796908	AT1G53230.1	411	5.8e-74	0.808081	TCP3 (TCP family transcription factor 3); transcription factor	Encodes a member of a recently identified plant transcription factor family that includes Teosinte branched 1, Cycloidea 1, and proliferating cell nuclear antigen (PCNA) factors, PCF1 and 2.
estExt_fgenesh4_pm.C_LG_V0721	831725	0.00790651	V	17784177	17786315	AT1G76540.1	1398	4.6e-144	0.85342	CDKB2;1 (CYCLIN-DEPENDENT KINASE B2;1); kinase	Encodes a cyclin-dependent protein kinase involved in regulation of the G2/M transition of the mitotic cell cycle. Specifically binds to the cyclin CYCD4;1, expressed in shoot meristem, young leaves and vascular tissue during the G2/M phase.
estExt_Genewise1_v1.C_LG_XIX0617	738273	0.00790651	XIX	2572782	2574674	AT4G33270.1	2065	9.6e-215	0.834061	CDC20.1; signal transducer	putative cdc20 protein (CDC20.1)
gw1.VI.1064.1	416691	0.00790651	VI	2675725	2679221	AT3G57050.1	828	1.2e-83	0.587097	CBL (CYSTATHIONINE BETA-LYASE)	Encodes second enzyme in the methionine biosynthetic pathway
eugene3.00400366	592021	0.00790651	scaffold_40	2648463	2650368	AT1G47230.1	1247	4.6e-128	0.650138	CYCA3;4; cyclin-dependent protein kinase regulator
estExt_fgenesh4_pg.C_LG_III0681	817211	0.00790651	III	8733355	8735970	AT5G66190.1	1598	2.9e-165	0.836957	ATLFNR1 (LEAF FNR 1); NADPH dehydrogenase/ oxidoreductase	Encodes a leaf-type ferredoxin:NADP(H) oxidoreductase. It is present in both chloroplast stroma and thylakoid membranes but is more abundant in the thylakoid. The affinity of this enzyme for ferredoxin is slightly, but significantly, higher than AtLFNR2, an isoform of the same enzyme.
eugene3.00081080	564485	0.00790651	VIII	7356178	7357928	AT3G25700.1	1448	2.3e-149	0.636156	chloroplast nucleoid DNA-binding protein-related
grail3.0075005102	666072	0.00790651	XV	419048	421030	AT4G24150.1	139	1.1e-09	0.302469	AtGRF8 (GROWTH-REGULATING FACTOR 8)	Growth regulating factor encoding transcription activator. One of the nine members of a GRF gene family, containing nuclear targeting domain. Involved in leaf development and expressed in shoot and flower.
grail3.0123007201	670892	0.00790651	scaffold_123	604594	606797	AT3G14190.1	94	0.00095	0.311688
estExt_Genewise1_v1.C_4230017	747308	0.00838858	scaffold_423	51631	52477	AT5G16250.1	629	1.4e-62	0.66129
eugene3.00870013	596937	0.00838858	scaffold_87	179319	182579	AT5G17160.1	293	9.6e-31	0.281996
estExt_Genewise1_v1.C_LG_IX2098	722193	0.00838858	IX	3768717	3770399	AT3G48690.1	816	2.2e-82	0.495298
eugene3.00040033	555320	0.00838858	IV	286517	288097	AT4G04640.1	1559	4e-161	0.850667	ATPC1 (ATP synthase gamma chain 1)	One of two genes (with ATPC2) encoding the gamma subunit of Arabidopsis chloroplast ATP synthase.
estExt_fgenesh4_kg.C_LG_III0002	813709	0.00838858	III	961516	962651	AT1G15820.1	1133	5.5e-116	0.828794	LHCB6 (LIGHT HARVESTING COMPLEX PSII); chlorophyll binding	Lhcb6 protein (Lhcb6), light harvesting complex of photosystem II.
gw1.232.77.1	279999	0.00838858	scaffold_232	275821	277525	AT5G51110.1	598	2.7e-59	0.658683
fgenesh4_pg.C_LG_VI001389	763079	0.00854395	VI	13960586	13966710	AT5G03940.1	2127	2.6e-221	0.811808	FFC (FIFTY-FOUR CHLOROPLAST HOMOLOGUE); 7S RNA binding / GTP binding / mRNA binding	mutant has Yellow first leaves; Chloroplast Signal Recognition Particle Subunit
estExt_Genewise1_v1.C_LG_X2904	725127	0.00854395	X	19626714	19627380	AT3G53650.1	626	2.9e-62	0.907801	histone H2B, putative
estExt_fgenesh4_kg.C_LG_XVII0010	814471	0.00854395	XVII	5771930	5773032	AT3G02120.1	227	5.6e-20	0.45283	hydroxyproline-rich glycoprotein family protein
eugene3.00110215	568201	0.00854395	XI	2123144	2124593	AT5G54770.1	1358	8e-140	0.779037	THI1 (THIAZOLE REQUIRING)	Thiamine biosynthetic gene, has dual function in thiamine biosynthesis and mitochondrial DNA damage tolerance.
estExt_Genewise1_v1.C_LG_XVI3399	735683	0.00854395	XVI	10127963	10130075	AT3G54050.1	1702	2.8e-176	0.801435	fructose-1,6-bisphosphatase, putative / D-fructose-1,6-bisphosphate 1-phosphohydrolase, putative / FBPase, putative
fgenesh4_pg.C_LG_I001216	751613	0.00854395	I	11112520	11116216	AT5G22860.1	1462	7.6e-151	0.580851	serine carboxypeptidase S28 family protein
gw1.XV.832.1	251396	0.00854395	XV	3196691	3197398	AT4G38460.1	367	8.2e-35	0.353175	GGR (GERANYLGERANYL REDUCTASE); farnesyltranstransferase
estExt_Genewise1_v1.C_LG_VI2814	717926	0.00854395	VI	15158635	15161732	AT4G33050.3	1718	1.6e-180	0.695473	EDA39 (embryo sac development arrest 39); calmodulin binding
estExt_Genewise1_v1.C_LG_V0004	714575	0.00854395	V	11914757	11918477	AT1G44110.1	1453	6.8e-150	0.643326	CYCA1;1 (CYCLIN A1;1); cyclin-dependent protein kinase regulator
fgenesh4_pg.C_LG_XIX000396	780257	0.00854395	XIX	4946786	4948629	AT2G23840.1	436	4e-42	0.528497	HNH endonuclease domain-containing protein
grail3.0053001101	641273	0.00854395	I	18618324	18618937	AT1G51400.1	284	5.1e-26	0.570093	photosystem II 5 kD protein
estExt_fgenesh4_pg.C_LG_V1315	818688	0.00854395	V	15034764	15036555	AT3G54560.1	622	7.8e-62	0.9	histone H2A.F/Z
estExt_fgenesh4_pg.C_LG_IV0080	817727	0.00854395	IV	726998	728260	AT5G54770.1	1356	1.3e-139	0.787535	THI1 (THIAZOLE REQUIRING)	Thiamine biosynthetic gene, has dual function in thiamine biosynthesis and mitochondrial DNA damage tolerance.
eugene3.00161332	577197	0.00854395	XVI	13233409	13234387	AT5G01910.1	305	3.1e-28	0.601852	unknown protein
estExt_Genewise1_v1.C_LG_XIII2914	730367	0.00854395	XIII	7951681	7953526	AT1G50900.1	600	1.7e-59	0.762821
estExt_fgenesh4_pm.C_LG_XVIII0226	835874	0.00854395	XVIII	7780079	7782627	AT3G24490.1	793	5.9e-80	0.514368	transcription factor
eugene3.00050427	558812	0.00854395	V	4039954	4040719	AT5G66590.1	542	2.3e-53	0.572222	allergen V5/Tpx-1-related family protein
estExt_fgenesh4_pg.C_LG_VIII1790	820914	0.00854395	VIII	13863478	13867082	AT5G35630.1	1933	9.3e-201	0.82448	GS2 (GLUTAMINE SYNTHETASE 2); glutamate-ammonia ligase	chloroplastic glutamine synthetase
estExt_fgenesh4_pg.C_LG_VII0722	819904	0.00854395	VII	6286825	6290664	AT5G23120.1	1590	2.1e-164	0.769036	HCF136 (High chlorophyll fluorescence 136)	encodes a stability and/or assembly factor of photosystem II
fgenesh4_pg.C_LG_II001248	755068	0.00881023	II	10222707	10226651	AT3G60340.1	1149	1.1e-117	0.699324	palmitoyl protein thioesterase family protein
grail3.0037015101	645978	0.00881023	III	5541825	5543419	AT3G16240.1	1064	1.1e-108	0.824701	DELTA-TIP (delta tonoplast integral protein); water channel	Delta tonoplast intrinsic protein, functions as a water channel and ammonium (NH3) transporter. Highly expressed in flower, shoot, and stem. Expression shows diurnal regulation and is induced by ammonium (NH3). Protein localized to vacuolar membrane.
grail3.0007035102	669166	0.00881023	XVIII	6351015	6353180	AT2G25060.1	490	7.6e-48	0.568306	plastocyanin-like domain-containing protein
fgenesh4_pg.C_LG_XVII000131	778252	0.00881023	XVII	1261588	1263121	AT1G22360.1	724	1.2e-72	0.616438	UDP-glucoronosyl/UDP-glucosyl transferase family protein
grail3.0023002901	652803	0.00881023	VI	4287953	4291995	AT2G26580.1	648	1.4e-64	0.763975	plant-specific transcription factor YABBY family protein
estExt_Genewise1_v1.C_LG_V2453	715775	0.00881023	V	283079	284162	AT5G64040.1	641	7.6e-64	0.723164	PSAN (photosystem I reaction center subunit PSI-N); calmodulin binding	Encodes the only subunit of photosystem I located entirely in the thylakoid lumen. May be involved in the interaction between plastocyanin and the photosystem I complex.
gw1.VI.2126.1	417753	0.00881023	VI	15169232	15171331	AT2G26180.1	1327	1.5e-136	0.653302	IQD6 (IQ-domain 6); calmodulin binding
grail3.0046015202	647933	0.00881023	IV	4461991	4466157	AT5G46110.1	1688	8.5e-175	0.813397	APE2 (ACCLIMATION OF PHOTOSYNTHESIS TO ENVIRONMENT); antiporter/ triose-phosphate transporter	mutant has Altered acclimation responses; Chloroplast Triose Phosphate Translocator
estExt_fgenesh4_pg.C_LG_III1424	817544	0.0092054	III	15316701	15318350	AT3G61470.1	1143	4.8e-117	0.790441	LHCA2 (Photosystem I light harvesting complex gene 2); chlorophyll binding	Encodes a component of the light harvesting antenna complex of photosystem I.
grail3.0107000401	670039	0.0092054	scaffold_107	146886	149665	AT3G15190.1	495	2.2e-48	0.586735	chloroplast 30S ribosomal protein S20, putative
estExt_fgenesh4_pg.C_LG_VIII0315	820261	0.0092054	VIII	2108611	2110361	AT3G54890.1	1121	1e-114	0.852941	LHCA1; chlorophyll binding	Encodes a component of the light harvesting complex associated with photosystem I.
estExt_fgenesh4_pg.C_LG_XVI0861	825269	0.0092054	XVI	8505629	8509976	AT3G10060.1	768	2.6e-77	0.730594	immunophilin, putative / FKBP-type peptidyl-prolyl cis-trans isomerase, putative
fgenesh4_pm.C_LG_XIV000167	807357	0.00960398	XIV	3112974	3115368	AT4G01130.1	1366	1.1e-140	0.682796	acetylesterase, putative
estExt_Genewise1_v1.C_1250189	743910	0.00960398	scaffold_125	744811	746839	AT4G10340.1	1287	2.7e-132	0.871886	LHCB5 (LIGHT HARVESTING COMPLEX OF PHOTOSYSTEM II 5); chlorophyll binding	photosystem II encoding the light-harvesting chlorophyll a/b binding protein CP26 of the antenna system of the photosynthetic apparatus
gw1.1000.3.1	262967	0.00960398	scaffold_1000	14470	15741	AT4G18550.1	466	1.3e-84	0.509709	lipase class 3 family protein
eugene3.00640055	594467	0.00960398	scaffold_64	380541	381499	AT2G46410.1	170	6.2e-14	0.589286	CPC (CAPRICE); DNA binding / transcription factor	Nuclear-localized R3-type MYB transcription factor. Positive regulator of hair-cell differentiation. Preferentially transcribed in hairless cells. Moves from atrichoblasts into trichoblast via plasmodesmata in a tissue-specific mode. N-terminus and part of the Myb domain are required for this movement, with W76 playing a crucial role. Capability to increase the size-exclusion limit of plasmodesma…
eugene3.00050513	558898	0.00960398	V	5432349	5434234	AT5G67260.1	967	2.2e-98	0.549738	CYCD3;2 (CYCLIN D3;2); cyclin-dependent protein kinase
gw1.124.168.1	266518	0.00960398	scaffold_124	516193	518411	AT2G33800.1	922	1.3e-93	0.72093	ribosomal protein S5 family protein
fgenesh4_pg.C_scaffold_2740000001	791686	0.00977629	scaffold_2740	160	1837	AT5G36930.1	148	5e-08	0.255663	disease resistance protein (TIR-NBS-LRR class), putative
estExt_fgenesh4_kg.C_LG_VII0034	813989	0.00977629	VII	10067301	10069288	AT3G50820.1	1399	3.6e-144	0.795181	PSBO-2/PSBO2 (PHOTOSYSTEM II SUBUNIT O-2); oxygen evolving	Encodes a protein which is an extrinsic subunit of photosystem II and which has been proposed to play a central role in stabilization of the catalytic manganese cluster. In <i>Arabidopsis thaliana</i> the PsbO proteins are encoded by two genes: <i>psbO1</i> and <i>psbO2</i>. PsbO2 is the minor isoform in the wild-type. Mutants defective in this gene have been shown to be affected in the dephospho…
estExt_Genewise1_v1.C_LG_X1460	724323	0.00977629	X	16202164	16203076	AT5G16250.1	744	9.2e-75	0.771739
estExt_fgenesh4_pg.C_LG_X1136	822136	0.00977629	X	12525830	12529774	AT1G68540.1	1143	4.8e-117	0.65528	oxidoreductase family protein
estExt_Genewise1_v1.C_1400032	744851	0.00977629	scaffold_140	135481	136380	AT1G55670.1	522	3.1e-51	0.70625	PSAG	Encodes subunit G of photosystem I, an 11-kDa membrane protein that plays an important role in electron transport between plastocyanin and PSI and is involved in the stability of the PSI complex. PSI-G subunit is bound to PSI-B and is in contact with Lhca1. The protein inserts into thylakoids by a direct or "spontaneous" pathway that does not involve the activities of any known chloroplast protei…
estExt_Genewise1_v1.C_LG_XI2898	728017	0.00977629	XI	7083546	7085918	AT3G13120.1	617	2.6e-61	0.641148	30S ribosomal protein S10, chloroplast, putative
eugene3.00121212	570559	0.00977629	XII	13587073	13587912	AT5G51720.1	320	7.9e-30	0.782051
grail3.0012036701	664934	0.00977629	XIV	9966089	9967456	AT1G61520.1	1254	8.3e-129	0.862319	LHCA3 (Photosystem I light harvesting complex gene 3); chlorophyll binding	PSI type III chlorophyll a/b-binding protein (Lhca3*1)
grail3.0051017401	642694	0.00977629	I	35319608	35320506	AT5G56120.1	813	4.5e-82	0.675214
estExt_Genewise1_v1.C_LG_XVIII0612	736741	0.00977629	XVIII	656078	657849	AT3G26060.1	772	1e-77	0.706161	peroxiredoxin Q, putative	encodes periredoxin Q which decomposes peroxides and plays a role in the protection of the photosynthetic apparatus
estExt_fgenesh4_pg.C_LG_VIII0243	820232	0.0100668	VIII	1499757	1504156	AT5G58330.2	1836	1.8e-190	0.809843	malate dehydrogenase (NADP), chloroplast, putative
grail3.0037013703	645963	0.0100668	III	5295808	5301536	AT1G52220.1	430	1.7e-41	0.575949
gw1.XVII.42.1	258051	0.0100668	XVII	165800	166666	AT1G66980.1	753	2.7e-75	0.5	protein kinase family protein / glycerophosphoryl diester phosphodiesterase family protein
estExt_Genewise1_v1.C_LG_IX4660	723495	0.0100668	IX	10129490	10130902	AT5G22960.1	58	0.15	0.37931	serine carboxypeptidase S10 family protein
gw1.I.7034.1	178434	0.0100668	I	1929566	1932207	AT3G06730.1	598	2.7e-59	0.79021	thioredoxin family protein
estExt_Genewise1_v1.C_LG_I8346	709036	0.0100668	I	6135181	6138313	AT1G64660.1	1761	1.6e-182	0.769231	ATMGL; catalytic/ methionine gamma-lyase	Encodes a functional methionine gamma-lyase, a cytosolic enzyme catalyzes the degradation of methionine into methanethiol, alpha-ketobutyrate and ammonia. The catabolism of excess methionine is important to methione homeostasis.
gw1.V.2753.1	207352	0.0100668	V	1074508	1077252	AT4G39980.1	2174	2.7e-226	0.857442	DHS1 (3-DEOXY-D-ARABINO-HEPTULOSONATE 7-PHOSPHATE SYNTHASE 1); 3-deoxy-7-phosphoheptulonate synthase	Encodes a 2-deoxy-D-arabino-heptulosonate 7-phosphate (DAHP) synthase, which catalyzes the first committed step in aromatic amino acid biosynthesis. Gene expression is induced by wounding and pathogenic bacteria Pseudomonas syringae.
estExt_fgenesh4_pg.C_1200043	827700	0.0102679	scaffold_120	415103	416023	AT1G09770.1	74	0.0076	0.258993	ATCDC5 (Arabidopsis thaliana homolog of cdc5); DNA binding / transcription factor	member of MYB3R- and R2R3- type MYB- encoding genes
gw1.145.116.1	271082	0.0102679	scaffold_145	541903	544684	AT3G47650.1	376	9.1e-36	0.588785	bundle-sheath defective protein 2 family / bsd2 family
estExt_Genewise1_v1.C_LG_X3770	725622	0.0102679	X	777476	782181	AT1G73325.1	154	3.1e-12	0.294737	trypsin and protease inhibitor family protein / Kunitz family protein
gw1.V.4773.1	209372	0.0102679	V	8931964	8934879	AT4G09010.1	1171	5.2e-120	0.742857	APX4 (ASCORBATE PEROXIDASE 4); peroxidase	Encodes a microsomal ascorbate peroxidase APX4. Ascorbate peroxidases are enzymes that scavenge hydrogen peroxide in plant cells. Eight types of APX have been described for Arabidopsis: three cytosolic (APX1, APX2, APX6), two chloroplastic types (stromal sAPX, thylakoid tAPX), and three microsomal (APX3, APX4, APX5) isoforms.
estExt_fgenesh4_pg.C_LG_XVI1044	825331	0.0102679	XVI	10717505	10718218	AT2G38140.1	332	4.2e-31	0.612069	PSRP4 (PLASTID-SPECIFIC RIBOSOMAL PROTEIN 4); structural constituent of ribosome	plastid-specific ribosomal protein 4 (PSRP4) mRNA, complete
estExt_Genewise1_v1.C_LG_VI1514	717351	0.0102679	VI	5224343	5233106	AT2G07050.1	3467	0	0.809524	CAS1 (CYCLOARTENOL SYNTHASE 1)	Involved in the biosynthesis of brassinosteroids. Catalyzes the reaction from epoxysqualene to cycloartenol.
gw1.VI.2898.1	418525	0.0102679	VI	4027353	4027598	AT2G10940.1	389	3.8e-37	0.841463	protease inhibitor/seed storage/lipid transfer protein (LTP) family protein
grail3.0061001101	664200	0.0102679	XIV	4310670	4313660	AT2G46820.1	576	5.9e-57	0.674286	TMP14 (THYLAKOID MEMBRANE PHOSPHOPROTEIN OF 14 KDA)	Encodes the P subunit of Photosystem I. About 25% of the TMP14 pool appeared to be phosphorylated, and this ratio is not affected by light. Contains seven phosphorylation sites on threonine residue and chloroplast targeting signal. Located in the proximity of PSI-L, -H and -O subunits.
estExt_Genewise1_v1.C_LG_XIII0363	729291	0.0102679	XIII	13035293	13036355	AT5G58250.1	363	2.2e-34	0.654867
grail3.0015033802	662234	0.0105127	XII	12110650	12112352	AT4G25080.3	731	2.2e-73	0.801105	CHLM (MAGNESIUM-PROTOPORPHYRIN IX METHYLTRANSFERASE)	Encodes a protein with methyltransferase activity responsible for the methylation of magnesium protoporphyrin IX. Mutants defective in this gene are affected in chlorophyll biosynthesis and show a reduction in the accumulation of a number of major thylakoid-associated proteins including componenets of PSI (LHCI), PSII (LHCII, D1, CP43) and the cytochrome b6f complex (Cytf). By contrast, no signif…
gw1.VIII.1377.1	419949	0.0105127	VIII	4859628	4865887	AT5G16290.1	1644	3.9e-170	0.78744	acetolactate synthase small subunit, putative
estExt_fgenesh4_pg.C_1420039	828173	0.0105127	scaffold_142	274959	275655	AT1G21500.1	241	1.8e-21	0.632911
grail3.0023029601	653119	0.0105127	VI	6890216	6894404	AT3G51860.1	847	6.8e-158	0.719665	CAX3 (cation exchanger 3); cation:cation antiporter
gw1.X.5327.1	230630	0.0105127	X	7396756	7403200	AT1G23400.1	1869	5.6e-194	0.69505	ATCAF2/CAF2 (ARABIDOPSIS THALIANA HOMOLOG OF MAIZE CAF2)
eugene3.00110292	568278	0.0105127	XI	2988727	2989155	AT4G21620.1	428	2.8e-41	0.754717	glycine-rich protein
fgenesh4_pm.C_LG_VI000651	802304	0.0105127	VI	14735150	14735989	AT1G07320.3	1026	1.2e-104	0.743772	RPL4 (ribosomal protein L4); structural constituent of ribosome	encodes a plastid ribosomal protein L4
eugene3.00091150	557890	0.0105127	IX	7431077	7433021	AT1G50490.1	791	9.7e-80	0.856354	UBC20 (ubiquitin-conjugating enzyme 20); ubiquitin-protein ligase	Encodes one of two ubiquitin-conjugating enzymes belonging to the E2-C gene family (the other being UBC19). Transcript is always found in diving cells, but also in other non-dividing cells.
gw1.951.3.1	298709	0.0105127	scaffold_951	9283	11487	AT5G17050.1	1052	2.1e-107	0.45618	UDP-glucoronosyl/UDP-glucosyl transferase family protein	The At5g17050 encodes a anthocyanidin 3-O-glucosyltransferase which specifically glucosylates the 3-position of the flavonoid C-ring. Anthocyanidins such as cyanidin and pelargonidin as well as flavonols such as kaempferol and quercetin are accepted substrates.
estExt_Genewise1_v1.C_LG_I2426	706715	0.0105127	I	21575752	21578994	AT3G01500.2	1239	3.2e-127	0.716332	CA1 (CARBONIC ANHYDRASE 1); carbonate dehydratase/ zinc ion binding
grail3.0068000301	641025	0.0105127	I	16393243	16395269	AT4G36060.1	89	0.00012	0.31	basic helix-loop-helix (bHLH) family protein
estExt_Genewise1_v1.C_LG_XIX0933	738389	0.0107643	XIX	4610157	4611768	AT1G08560.1	1157	1.6e-118	0.730159	SYP111 (syntaxin 111); t-SNARE	member of SYP11 Gene Family
gw1.X.4521.1	229824	0.0107643	X	5175786	5176408	AT2G33450.1	501	5.2e-49	0.809917	50S ribosomal protein L28, chloroplast (CL28)
gw1.XI.877.1	232897	0.0107643	XI	14184243	14187025	AT1G32990.1	804	4e-81	0.885057	PRPL11 (PLASTID RIBOSOMAL PROTEIN L11); structural constituent of ribosome	mutant has Decreased effective quantum yield of photosystem II; Pale green plants; Reduced growth rate; Plastid Ribosomal Protein L11
gw1.IX.2730.1	202265	0.0109675	IX	5122479	5125848	AT4G33680.1	1892	2.1e-196	0.857143	AGD2 (ABERRANT GROWTH AND DEATH 2); transaminase	Involved in disease resistance against Pseudomonas syringae. mutants have elevated SA levels, a low level of spontaneous cell death, callose deposition, and enlarged cells in leaves. genetically maps on chr 4 between L23H3 and nga1139.
estExt_fgenesh4_pg.C_LG_V1151	818614	0.0109675	V	13580680	13586150	AT1G79500.1	1351	4.4e-139	0.879725	AtkdsA1 (Arabidopsis thaliana KDO-8-phosphate synthase A1); 3-deoxy-8-phosphooctulonate synthase	Encodes a protein with 3-deoxy-8-phosphooctulonate synthase (KDOP synthase) activity which is involved in the biosynthesis of KDO, a component of cell wall rhamnogalacturonan II.
fgenesh4_pm.C_LG_XVI000502	808774	0.0109675	XVI	13060814	13063339	AT1G23740.1	1347	1.2e-138	0.83871	oxidoreductase, zinc-binding dehydrogenase family protein
eugene3.00081422	564827	0.0109675	VIII	10292759	10293715	AT4G02770.1	765	5.5e-77	0.747619	PSAD-1 (photosystem I subunit D-1)	Encodes a protein predicted by sequence similarity with spinach PsaD to be photosystem I reaction center subunit II (PsaD1)
gw1.V.1928.1	206527	0.0109675	V	17075392	17076081	AT1G76080.1	994	3e-101	0.834783	ATCDSP32/CDSP32 (CHLOROPLASTIC DROUGHT-INDUCED STRESS PROTEIN OF 32 KD); thiol-disulfide exchange intermediate
estExt_fgenesh4_pm.C_LG_XI0374	834140	0.0109675	XI	13519459	13533305	AT1G78380.1	810	9.4e-82	0.685185	ATGSTU19 (GLUTATHIONE TRANSFERASE 8); glutathione transferase	Encodes a glutathione transferase that is a member of Tau GST gene family. Expression is induced by drought stress, oxidative stress, and high doses of auxin and cytokinin. naming convention according to Wagner et al. (2002) The expression of this gene is upregulated by herbicide safeners such as benoxacor and fenclorim.
grail3.0123006201	670882	0.0109675	scaffold_123	562161	562663	AT5G16030.1	89	0.00016	0.333333
estExt_Genewise1_v1.C_LG_XI2343	727763	0.0109675	XI	3813498	3815694	AT1G11430.1	826	1.9e-83	0.711207	plastid developmental protein DAG, putative
estExt_fgenesh4_pg.C_LG_II0671	816237	0.0113102	II	5051028	5052180	AT4G03520.1	392	1.8e-37	0.496644	ATHM2 (Arabidopsis thioredoxin M-type 2); thiol-disulfide exchange intermediate	chloroplast localized thioredoxin, similar to prokaryotic types.
estExt_fgenesh4_pg.C_LG_VI0690	819178	0.0113102	VI	5945479	5946585	AT5G02160.1	171	4.8e-14	0.705882
estExt_fgenesh4_pg.C_LG_XIX1025	826333	0.0113102	XIX	11816617	11818882	AT4G03280.1	941	1.2e-95	0.772532	PETC (PHOTOSYNTHETIC ELECTRON TRANSFER C)	Encodes the Rieske FeS center of cytochrome b6f complex. Gene is expressed in shoot but not in root. Mutant has reduced electron transport at saturating light intensities and Q-cycle activity is hypersensitive to acidification of the thylakoid lumen.
fgenesh4_pm.C_LG_II000274	798585	0.0113102	II	3794665	3798668	AT1G06660.1	768	2.6e-77	0.422
eugene3.00151111	575716	0.0113995	XV	9627901	9629495	AT5G62200.1	388	4.9e-37	0.450292	embryo-specific protein-related
eugene3.00131031	571667	0.0113995	XIII	10046965	10051167	AT3G56370.1	3390	0	0.695833	leucine-rich repeat transmembrane protein kinase, putative
estExt_fgenesh4_pg.C_280125	826397	0.0113995	scaffold_28	1477894	1480915	AT2G37080.1	1114	5.7e-114	0.458265	myosin heavy chain-related
estExt_fgenesh4_pm.C_280003	836168	0.0113995	scaffold_28	79648	81643	AT1G17455.1	421	1.6e-40	0.741071
gw1.VII.2107.1	217802	0.0113995	VII	4931007	4939806	AT5G64940.1	2832	5.1e-296	0.871835	ATATH13 (ABC2 homolog 13)	Encodes a member of ATH subfamily of ATP-binding cassette (ABC) proteins.
grail3.0015000401	661832	0.0113995	XII	7637105	7640383	AT3G42660.1	1877	8e-195	0.66055	nucleotide binding
gw1.I.9140.1	180540	0.0113995	I	8223365	8224639	AT4G20360.1	1960	1.3e-203	0.893868	AtRABE1b/AtRab8D (Arabidopsis Rab GTPase homolog E1b); translation elongation factor
grail3.0047011701	647016	0.0113995	III	15004427	15008577	AT5G13120.1	891	2.4e-90	0.660377	peptidyl-prolyl cis-trans isomerase cyclophilin-type family protein
eugene3.00180947	578723	0.0116664	XVIII	10631699	10633511	AT5G48930.1	1235	8.6e-127	0.542529	transferase family protein	At5g48930 has been shown to encode for the hydroxycinnamoyl-Coenzyme A shikimate/quinate hydroxycinnamoyltransferase (HCT) both synthesizing and catabolizing the hydroxycinnamoylesters (coumaroyl/caffeoyl shikimate and quinate) involved in the phenylpropanoid pathway. Influence on the accumulation of flavonoids which in turn inhibit auxin transport and reduce plant growth.
gw1.182.27.1	276236	0.0116664	scaffold_182	128349	129884	AT1G08170.1	78	0.58	0.321429	histone H2B family protein
eugene3.127820001	581173	0.0116664	scaffold_12782	933	1157	AT1G29670.1	212	5e-18	0.591549	GDSL-motif lipase/hydrolase family protein
gw1.IV.2852.1	197763	0.0119625	IV	4072142	4073904	AT4G18480.1	1701	3.6e-176	0.804706	CHLI1 (CHLORINA 42); magnesium chelatase	Encodes the CHLI subunit of magnesium chelatase which is required for chlorophyll biosynthesis.
eugene3.00031587	554954	0.0119625	III	16779643	16782337	AT4G31980.1	671	5e-67	0.377934
gw1.I.8514.1	179914	0.0119901	I	6449091	6450480	AT1G64510.1	694	1.8e-69	0.721925	ribosomal protein S6 family protein
grail3.0126003801	663705	0.0119901	XIV	412965	414039	AT2G22840.1	250	1.2e-21	0.492424	AtGRF1 (GROWTH-REGULATING FACTOR 1)	Growth regulating factor encoding transcription activator. One of the nine members of a GRF gene family, containing nuclear targeting domain. Mutants result in smaller leaves indicating the role of the gene in leaf development. Expressed in root, shoot and flower
gw1.IV.2197.1	197108	0.0119901	IV	1875183	1875551	AT4G21445.1	372	2.4e-35	0.769231
gw1.X.5933.1	231236	0.0119901	X	9678812	9680336	AT1G31690.1	1477	2e-152	0.619277	copper amine oxidase, putative
eugene3.00570030	593786	0.0119901	scaffold_57	202986	204699	AT2G17710.1	384	1.3e-36	0.555556
eugene3.00081881	565286	0.0119901	VIII	13720208	13721101	AT4G04830.1	583	1.1e-57	0.829268	methionine sulfoxide reductase domain-containing protein / SeIR domain-containing protein
gw1.II.4141.1	412806	0.0119901	II	8710514	8713748	AT4G37750.1	1053	4.3e-141	0.687097	ANT (AINTEGUMENTA); DNA binding / transcription factor	ANT is required for control of cell proliferation and encodes a putative transcriptional regulator similar to AP2. Loss of function alleles have reduced fertility, abnormal ovules and abnormal lateral organs. Expressed specifically in the chalaza and in floral organ primordia.
estExt_fgenesh4_pm.C_700066	836765	0.0119901	scaffold_70	1294881	1296991	AT1G54780.1	1044	1.5e-106	0.733108	thylakoid lumen 18.3 kDa protein
fgenesh4_pg.C_LG_XVII000505	778626	0.0119901	XVII	5901204	5902410	AT5G16220.1	71	2.4	0.27907	octicosapeptide/Phox/Bem1p (PB1) domain-containing protein
fgenesh4_pg.C_LG_XVI000994	777752	0.0119901	XVI	10038363	10038801	AT2G27535.1	64	0.011	0.33871	ribosomal protein L10A family protein
gw1.VIII.969.1	419541	0.0119901	VIII	2126687	2130352	AT2G39200.1	1926	5.1e-200	0.685981	MLO12 (MILDEW RESISTANCE LOCUS O 12); calmodulin binding	A member of a large family of seven-transmembrane domain proteins specific to plants, homologs of the barley mildew resistance locus o (MLO) protein. The Arabidopsis genome contains 15 genes encoding MLO proteins, with localization in plasma membrane. Phylogenetic analysis revealed four clades of closely-related AtMLO genes. ATMLO6 belongs to the clade IV, with AtMLO2, AtMLO3 and AtMLO12. The gen…
eugene3.00101874	567316	0.0119901	X	17187251	17189709	AT3G55800.1	1633	5.7e-169	0.805556	SBPASE (sedoheptulose-bisphosphatase); phosphoric ester hydrolase	Encodes the chloroplast enzyme sedoheptulose-1,7-bisphosphatase (SBPase), involved in the carbon reduction of the Calvin cycle. Increase in SBPase activity in transgenic lines accumulate up to 50% more sucrose and starch than wild-type.
estExt_Genewise1_v1.C_280006	739111	0.0121593	scaffold_28	47410	48188	AT2G06520.1	339	7.6e-32	0.619835	PSBX (photosystem II subunit X)	Encodes a protein with sequence similarity to the spinach photosystem II subunit PsbX.
grail3.0049026501	656166	0.0121593	VIII	3493976	3494446	AT5G05940.1	124	6.1e-08	0.402062	ATROPGEF5/ROPGEF5 (KINASE PARTNER PROTEIN-LIKE); Rho guanyl-nucleotide exchange factor	Encodes a member of KPP-like gene family, homolog of KPP (kinase partner protein) gene in tomato. Also a member of the RopGEF (guanine nucleotide exchange factor) family, containing the novel PRONE domain (plant-specific Rop nucleotide exchanger), which is exclusively active towards members of the Rop subfamily.
grail3.0039022701	644646	0.0121593	II	13908577	13910051	AT4G00820.1	876	9.5e-89	0.602484	IQD17 (IQ-domain 17); calmodulin binding
grail3.0038021201	648266	0.0121593	IV	7977036	7977594	AT5G52780.1	299	1.3e-27	0.375
eugene3.01270038	581217	0.0121593	scaffold_127	336098	337767	AT1G62780.1	723	1.6e-72	0.674528
estExt_Genewise1_v1.C_LG_VIII2373	720923	0.0121593	VIII	12103055	12104548	AT3G25980.1	943	7.5e-96	0.879808	mitotic spindle checkpoint protein, putative (MAD2)
fgenesh4_pm.C_LG_II001205	799516	0.0122322	II	23726965	23727312	AT4G28660.1	503	3.2e-49	0.782609	photosystem II reaction centre W (PsbW) family protein	Similar to PsbW subunit of photosystem II.
gw1.XII.1795.1	423335	0.0122322	XII	8797330	8800053	AT5G62680.1	2108	2.7e-219	0.667832	proton-dependent oligopeptide transport (POT) family protein
fgenesh4_pg.C_scaffold_123000070	784197	0.0122322	scaffold_123	624776	625765	AT5G16080.1	891	2.4e-90	0.539634
estExt_Genewise1_v1.C_LG_V1643	715371	0.0122322	V	16392369	16393337	AT4G40030.1	680	5.6e-68	1	histone H3.2
fgenesh4_pg.C_scaffold_531000002	789249	0.0122322	scaffold_531	33333	33995	AT5G12890.1	540	3.8e-53	0.517073	UDP-glucoronosyl/UDP-glucosyl transferase family protein
gw1.I.2355.1	173755	0.0123186	I	21308944	21312620	AT2G04700.1	584	8.3e-58	0.883333	ferredoxin thioredoxin reductase catalytic beta chain family protein
estExt_fgenesh4_pm.C_LG_XVI0427	835574	0.0123186	XVI	11084416	11086778	AT5G05600.1	1256	5.1e-129	0.639665	oxidoreductase, 2OG-Fe(II) oxygenase family protein
eugene3.01420045	582738	0.0123186	scaffold_142	313786	315525	AT4G34620.1	344	2.2e-32	0.633028	SSR16 (ribosomal protein S16); structural constituent of ribosome	Encodes ribosomal protein S16, has embryo-defective lethal mutant phenotype
gw1.XIV.2765.1	246022	0.0123186	XIV	6389879	6391783	AT4G03100.1	1285	4.3e-132	0.778462	rac GTPase activating protein, putative
estExt_fgenesh4_pm.C_LG_XVIII0287	835910	0.0123186	XVIII	9571840	9572409	AT1G07660.1	524	1.9e-51	1	histone H4
eugene3.00012131	549690	0.0123186	I	23890713	23892668	AT3G27160.1	509	7.4e-50	0.58011	GHS1 (GLUCOSE HYPERSENSITIVE 1); structural constituent of ribosome	GHS1 encodes plastid ribosomal protein S21
estExt_fgenesh4_pg.C_LG_III1285	817473	0.0123186	III	14059432	14063303	AT4G20140.1	4373	0	0.685805	leucine-rich repeat transmembrane protein kinase, putative
estExt_fgenesh4_pm.C_LG_X0585	833676	0.0123186	X	14266905	14267860	AT3G17210.1	373	1.9e-35	0.627273	stable protein 1-related
eugene3.02520012	588573	0.0126445	scaffold_252	67752	71878	AT4G22010.1	2309	1.3e-240	0.770795	SKS4 (SKU5 Similar 4); copper ion binding / oxidoreductase
estExt_Genewise1_v1.C_LG_XII0214	728526	0.0126445	XII	8260337	8262302	AT1G18730.1	554	1.3e-54	0.630435
eugene3.00410080	592237	0.0128412	scaffold_41	897818	901488	AT1G35680.1	590	1.9e-58	0.59375	50S ribosomal protein L21, chloroplast / CL21 (RPL21)
eugene3.00012021	549580	0.0128412	I	22357660	22358171	AT5G14410.1	198	6.7e-17	0.415493
estExt_Genewise1_v1.C_LG_II4195	711610	0.0128412	II	23467850	23469278	AT4G28750.1	387	6.2e-37	0.591549	PSAE-1 (PSA E1 KNOCKOUT)	mutant has Decreased effective quantum yield of photosystem II; Pale green plants; Reduced growth rate; Subunit E of Photosystem I
grail3.0047009702	646992	0.0128412	III	14780283	14783505	AT1G12810.1	252	1.3e-22	0.514851	proline-rich family protein
estExt_fgenesh4_pg.C_LG_XV1099	824914	0.0128412	XV	10115373	10117532	AT5G52220.1	348	8.5e-33	0.606299
estExt_fgenesh4_pg.C_6010001	828883	0.0128412	scaffold_601	11644	13029	AT1G20030.2	738	4e-74	0.55144	pathogenesis-related thaumatin family protein
grail3.0009021301	657316	0.0130856	VIII	11587276	11590123	AT1G60000.1	725	9.5e-73	0.695876	29 kDa ribonucleoprotein, chloroplast, putative / RNA-binding protein cp29, putative
eugene3.03180006	590521	0.0130856	scaffold_318	80358	80852	AT1G76310.1	70	1.7	0.297872	CYCB2;4 (CYCLIN B2;4); cyclin-dependent protein kinase regulator	core cell cycle genes
gw1.VI.180.1	415807	0.0130856	VI	17204447	17205043	AT1G30380.1	534	1.7e-52	0.839695	PSAK (PHOTOSYSTEM I SUBUNIT K)	Encodes subunit K of photosystem I reaction center.
gw1.XIV.1519.1	244776	0.0130856	XIV	3025768	3026613	AT5G24090.1	908	3.9e-92	0.583333	acidic endochitinase (CHIB1)
grail3.0003092401	643871	0.0130856	II	7637335	7648442	AT2G22540.1	710	3.7e-71	0.638655	SVP (SHORT VEGETATIVE PHASE); transcription factor	Encodes a nuclear protein that acts as a floral repressor and that functions within the thermosensory pathway. It represses FT expression via direct binding to the vCArG III motif in the FT promoter.
estExt_fgenesh4_pg.C_LG_XVIII0689	825854	0.0132887	XVIII	8433706	8436738	AT4G28950.1	976	2.4e-99	0.895238	ARAC7/ATROP9/RAC7/ROP9 (rho-related protein from plants 9); GTP binding	A member of ROP GTPase gene family.
grail3.0024011301	652434	0.0132887	VI	1095631	1096403	AT4G16410.1	419	2.5e-40	0.534884
gw1.V.2242.1	206841	0.0132887	V	17721947	17723341	AT1G76450.1	670	6.4e-67	0.637306	oxygen-evolving complex-related
eugene3.04210001	592408	0.0132887	scaffold_421	7820	16907	AT2G05790.1	1922	1.4e-199	0.768898	glycosyl hydrolase family 17 protein
gw1.V.2057.1	206656	0.0132887	V	17369961	17372228	AT1G63610.1	1190	5.1e-122	0.770227
estExt_fgenesh4_pg.C_LG_X0886	822023	0.0132887	X	10341589	10344905	AT3G02820.1	687	1e-68	0.513699	zinc knuckle (CCHC-type) family protein
estExt_Genewise1_v1.C_LG_X2891	725114	0.0133971	X	19618955	19622259	AT3G53650.1	623	6.1e-62	0.900709	histone H2B, putative
gw1.40.791.1	287031	0.0133971	scaffold_40	2202658	2206520	AT1G45201.1	1193	2.4e-122	0.535627
eugene3.00140399	572354	0.0133971	XIV	3168526	3169460	AT3G61640.1	250	2.1e-22	0.753623	AGP20 (ARABINOGALACTAN PROTEIN 20)
eugene3.01420024	582717	0.0133971	scaffold_142	174176	175279	AT4G28310.1	331	5.4e-31	0.486667
estExt_fgenesh4_pg.C_LG_V1224	818640	0.0133971	V	14215137	14216992	AT1G06680.1	1025	1.5e-104	0.75188	PSBP-1 (OXYGEN-EVOLVING ENHANCER PROTEIN 2); calcium ion binding	Encodes a 23 kD extrinsic protein that is part of photosystem II and participates in the regulation of oxygen evolution.
gw1.X.6047.1	231350	0.0133971	X	9967027	9969925	AT1G14410.1	781	1.1e-78	0.75	ATWHY1/PTAC1 (A. THALIANA WHIRLY 1, PLASTID TRANSCRIPTIONALLY ACTIVE1); DNA binding	Encodes a homolog of the potato p24 protein. Binds single strand telomeric repeats. Negatively regulates telomerase activity and telomere length.
fgenesh4_pg.C_LG_VI000236	761926	0.0137149	VI	1759247	1761280	AT3G56940.1	1828	1.2e-189	0.859223	AT103 (DICARBOXYLATE DIIRON 1)	Encodes a putative ZIP protein with varying mRNA accumulation in leaves, stems and roots. Has a consensus carboxylate-bridged di-iron binding site.
eugene3.00130500	571136	0.0137149	XIII	3654238	3656659	AT5G33370.1	1410	2.5e-145	0.74	GDSL-motif lipase/hydrolase family protein
fgenesh4_pg.C_LG_XIV000050	774140	0.0138663	XIV	446293	452395	AT1G59540.1	1678	9.8e-174	0.703187	ZCF125; microtubule motor	Encodes a kinesin-like protein.
grail3.0017008001	641846	0.0138663	I	24441915	24442707	AT3G02000.1	414	8.6e-40	0.674074	ROXY1; thiol-disulfide exchange intermediate	Roxy1 encodes a glutaredoxin belonging to a subgroup specific to higher plants. It is required for proper petal initiation and organogenesis. It is likely to function in the temporal and spatial expression regulation of AGAMOUS in the first and second whorl. Its function is dependent on Cysteine 49.
grail3.11474000101	670269	0.0138663	scaffold_11474	1	1510	AT2G37610.1	54	0.32	0.333333	unknown protein
gw1.VI.2058.1	417685	0.0138663	VI	17305848	17306342	AT4G32260.1	623	6.1e-62	0.786585	ATP synthase family
eugene3.00051319	559704	0.0138663	V	15615813	15618696	AT1G06190.2	444	5.7e-43	0.413043	ATP binding / ATPase, coupled to transmembrane movement of ions, phosphorylative mechanism
estExt_Genewise1_v1.C_LG_X4165	725763	0.0138663	X	3456439	3460912	AT5G35630.1	1950	1.5e-202	0.838337	GS2 (GLUTAMINE SYNTHETASE 2); glutamate-ammonia ligase	chloroplastic glutamine synthetase
fgenesh4_pg.C_scaffold_895000002	789972	0.0138663	scaffold_895	11161	13378	AT1G30700.1	1823	4.2e-189	0.657744	FAD-binding domain-containing protein
estExt_fgenesh4_pg.C_LG_X0996	822072	0.0138663	X	11294566	11295951	AT1G70760.1	535	1.3e-52	0.544503	inorganic carbon transport protein-related
eugene3.00130022	570658	0.014031	XIII	278364	279654	AT5G60190.1	364	1.7e-34	0.453416	Ulp1 protease family protein
gw1.XVI.341.1	254402	0.014031	XVI	13105730	13107964	AT3G08740.1	791	9.7e-80	0.767568	elongation factor P (EF-P) family protein
eugene3.00160434	576299	0.014031	XVI	3146875	3149137	AT2G42260.1	532	2.7e-52	0.514925	UVI4 (POLYCHOME, UV-B-INSENSITIVE 4)	Encodes a novel plant-specific protein of unknown function. The UVI4 gene is expressed mainly in actively dividing cells. The hypocotyl cells in mutant seedlings undergo one extra round of endoreduplication. The uvi4 mutation also promoted the progression of endo-reduplication during leaf development.
estExt_fgenesh4_pg.C_LG_I1070	815150	0.014031	I	9292004	9293320	AT3G15680.1	620	1.3e-61	0.692308	zinc finger (Ran-binding) family protein
grail3.0070007701	680311	0.014031	scaffold_70	687584	688150	AT1G54500.1	506	1.5e-49	0.626437	rubredoxin family protein
grail3.0022032101	659771	0.014031	X	18431434	18433067	AT5G04530.1	1532	2.9e-158	0.632967	beta-ketoacyl-CoA synthase family protein
estExt_fgenesh4_pm.C_LG_V0169	831404	0.0142451	V	3347571	3351182	AT2G17620.1	1315	2.9e-135	0.637441	CYCB2;1 (CYCLIN B2;1); cyclin-dependent protein kinase regulator
eugene3.00100370	565812	0.0142451	X	5328560	5329671	AT2G05620.1	460	1.1e-44	0.742424	PGR5 (PROTON GRADIENT REGULATION 5)	Involved in electron flow in Photosystem I. Essential for photoprotection.
fgenesh4_pg.C_scaffold_123000095	784222	0.0143827	scaffold_123	848796	849521	AT1G67035.1	336	1.6e-31	0.431624
fgenesh4_pg.C_LG_XIX000864	780725	0.0143827	XIX	10155256	10156054	AT1G51850.1	596	7.7e-59	0.509259	leucine-rich repeat protein kinase, putative
estExt_fgenesh4_pg.C_LG_I1744	815347	0.0143827	I	17701408	17705831	AT3G55440.1	1078	3.7e-110	0.818182	ATCTIMC (CYTOSOLIC TRIOSE PHOSPHATE ISOMERASE); triose-phosphate isomerase	Encodes a cytosolic protein with triosephosphate isomerase activity.
gw1.III.278.1	413175	0.0143827	III	13418492	13418902	AT4G24130.1	548	5.4e-54	0.729927
estExt_fgenesh4_pg.C_LG_XVIII0095	825621	0.0143827	XVIII	1768167	1772682	AT4G33110.1	1477	2e-152	0.75	coclaurine N-methyltransferase, putative
gw1.V.298.1	204897	0.0143827	V	12957720	12968462	AT1G76850.1	3758	0	0.679211	SEC5A (EXOCYST COMPLEX COMPONENT SEC5)
estExt_Genewise1_v1.C_LG_VII0399	718144	0.0143827	VII	218544	222347	AT3G03080.1	1292	7.8e-133	0.705382	NADP-dependent oxidoreductase, putative
estExt_Genewise1_v1.C_LG_XIX1274	738571	0.0144807	XIX	6113211	6116071	AT5G17170.1	994	3e-101	0.722022	rubredoxin family protein
grail3.2656000201	675692	0.0144807	scaffold_2656	6499	7327	AT3G20570.1	182	8.4e-18	0.336538	plastocyanin-like domain-containing protein
estExt_Genewise1_v1.C_LG_VII3015	719300	0.0144807	VII	9098073	9099058	AT5G66800.1	343	2.9e-32	0.47
eugene3.00140065	572020	0.0144807	XIV	513563	515257	AT1G27480.1	1352	3.4e-139	0.627358	lecithin:cholesterol acyltransferase family protein / LACT family protein
estExt_Genewise1_v1.C_LG_XV2458	733802	0.0144807	XV	8033262	8034761	AT5G51010.1	479	1.1e-46	0.602649	rubredoxin family protein
estExt_Genewise1_v1.C_LG_XVIII1602	737207	0.0144807	XVIII	5563684	5564393	AT1G30380.1	504	2.5e-49	0.813953	PSAK (PHOTOSYSTEM I SUBUNIT K)	Encodes subunit K of photosystem I reaction center.
gw1.XIII.43.1	239794	0.0144807	XIII	11995657	11997320	AT2G31180.1	483	4.2e-47	0.724138	AtMYB14/Myb14at (myb domain protein 14); DNA binding / transcription factor	Member of the R2R3 factor gene family.
fgenesh4_pm.C_LG_XII000013	806193	0.0144807	XII	218629	220344	AT3G17790.1	1184	2.2e-121	0.664615	ATACP5 (acid phosphatase 5); acid phosphatase/ protein serine/threonine phosphatase
estExt_fgenesh4_pg.C_LG_XI0480	822840	0.0144807	XI	4763937	4767186	AT3G52580.1	720	3.2e-72	0.92053	40S ribosomal protein S14 (RPS14C)
eugene3.00160660	576525	0.0144807	XVI	5270476	5273481	AT3G11630.1	1010	6e-103	0.752727	2-cys peroxiredoxin, chloroplast (BAS1)
gw1.XVII.864.1	258873	0.0144807	XVII	3570766	3571337	AT5G39950.1	432	1.1e-41	0.6	ATTRX2 (Arabidopsis thioredoxin h2, thioredoxin H-type 1); thiol-disulfide exchange intermediate	encodes a cytosolic thioredoxin that reduces disulfide bridges of target proteins by the reversible formation of a disulfide bridge between two neighboring Cys residues present in the active site. Thioredoxins have been found to regulate a variety of biological reactions in prokaryotic and eukaryotic cells.
estExt_fgenesh4_pm.C_LG_V0707	831715	0.0146994	V	17593253	17595962	AT1G42970.1	2035	1.4e-211	0.878587	GAPB (GLYCERALDEHYDE-3-PHOSPHATE DEHYDROGENASE B SUBUNIT); glyceraldehyde-3-phosphate dehydrogenase	Encodes chloroplast localized glyceraldehyde-3-phosphate dehydrogenase.
gw1.I.1293.1	172693	0.0146994	I	17730251	17732369	AT5G24318.1	1276	3.9e-131	0.549884	hydrolase, hydrolyzing O-glycosyl compounds
estExt_Genewise1_v1.C_LG_I0230	705737	0.0146994	I	13336478	13337795	AT1G79850.1	494	2.9e-48	0.673077	RPS17 (ribosomal protein S17); structural constituent of ribosome	nuclear-encoded 30S chloroplast ribosomal protein S17
gw1.28.1119.1	282545	0.0146994	scaffold_28	3397824	3398237	AT3G54210.1	629	1.4e-62	0.884058	ribosomal protein L17 family protein
grail3.0028003002	675860	0.0146994	scaffold_28	375422	377634	AT5G20635.1	486	2e-47	0.671533	receptor
grail3.0032009701	642306	0.0148786	I	29769304	29770358	AT1G44191.1	319	1e-29	0.418367	DNA binding / ligand-dependent nuclear receptor	Encodes a ECA1 gametogenesis related family protein
eugene3.00130523	571159	0.0148786	XIII	3878087	3879531	AT1G08560.1	1147	1.8e-117	0.726984	SYP111 (syntaxin 111); t-SNARE	member of SYP11 Gene Family
gw1.V.5276.1	209875	0.0148786	V	11437123	11438281	AT1G44760.1	551	2.6e-54	0.6875	universal stress protein (USP) family protein
estExt_Genewise1_v1.C_LG_V1787	715475	0.0148786	V	16688861	16691705	AT1G19980.1	665	2.2e-66	0.426513	cytomatrix protein-related
eugene3.00700019	595378	0.0150897	scaffold_70	118897	119976	AT4G03520.1	374	1.5e-35	0.47973	ATHM2 (Arabidopsis thioredoxin M-type 2); thiol-disulfide exchange intermediate	chloroplast localized thioredoxin, similar to prokaryotic types.
grail3.0059012801	668664	0.0150897	XVII	5745013	5749417	AT3G02110.1	1918	3.6e-199	0.741597	SCPL25 (serine carboxypeptidase-like 25); serine carboxypeptidase
estExt_fgenesh4_pm.C_LG_VIII0258	832587	0.0150897	VIII	3841744	3844022	AT2G40100.1	1173	3.2e-120	0.779783	LHCB4.3 (LIGHT HARVESTING COMPLEX PSII); chlorophyll binding	Lhcb4:3 protein (Lhcb4.3, light harvesting complex of photosystem II
eugene3.00071002	563064	0.0152255	VII	10029818	10030666	AT2G23670.1	410	2.3e-39	0.603896	YCF37 (Arabidopsis homolog of Synechocystis YCF37)
estExt_fgenesh4_pg.C_LG_I2248	815557	0.0152255	I	23183909	23187515	AT3G27350.1	328	1.3e-32	0.413146
eugene3.00020768	551453	0.0152255	II	5814179	5817244	AT3G05270.1	934	6.8e-95	0.421502
grail3.0032004302	642244	0.0152255	I	28974381	28978011	AT5G55280.1	1650	9.1e-171	0.875969	FTSZ1-1 (FtsZ1-1); structural molecule	Encodes one of two FtsZ proteins, tubulin-like proteins, in Arabidopsis. It is involved in chloroplast division.
eugene3.00041385	556672	0.0152255	IV	16098129	16098812	AT3G52520.1	115	4.2e-08	0.336207
gw1.XVIII.1630.1	261089	0.0152255	XVIII	5652282	5652776	AT4G32260.1	635	3.3e-63	0.804878	ATP synthase family
grail3.0100006103	639804	0.0153935	I	1756922	1764656	AT3G12280.1	3533	0	0.723077	RBR1 (RETINOBLASTOMA-RELATED 1)	Encodes a retinoblastoma homologue RETINOBLASTOMA-RELATED protein (RBR or RBR1). RBR controls nuclear proliferation in the female gametophyte. RBR also regulates stem cell maintenance in Arabidopsis roots.
grail3.0023013601	652926	0.0153935	VI	5296142	5296922	AT4G31060.1	373	1.9e-35	0.551724	AP2 domain-containing transcription factor, putative	encodes a member of the DREB subfamily A-5 of ERF/AP2 transcription factor family. The protein contains one AP2 domain. There are 15 members in this subfamily including RAP2.1, RAP2.9 and RAP2.10.
estExt_Genewise1_v1.C_1660131	746197	0.0153935	scaffold_166	340098	342379	AT1G05010.1	1325	2.5e-136	0.756173	EFE (ethylene forming enzyme)	Encodes 1-aminocyclopropane-1-carboxylate oxidase
estExt_fgenesh4_kg.C_280013	814533	0.0153935	scaffold_28	2716615	2717315	AT4G25430.1	70	0.026	0.314286
grail3.0018021901	646516	0.0153935	III	11324628	11329047	AT4G22860.1	847	1.1e-85	0.504225
grail3.0033033502	644373	0.0153935	II	11472544	11481686	AT2G45660.1	699	5.4e-70	0.685714	AGL20 (AGAMOUS-LIKE 20); transcription factor	Controls flowering and is required for CO to promote flowering. It acts downstream of FT. Overexpression of (SOC1) AGL20 suppresses not only the late flowering of plants that have functional FRI and FLC alleles but also the delayed phase transitions during the vegetative stages of
grail3.0003036101	643200	0.0153935	II	2770440	2771067	AT1G50640.1	273	2.1e-27	0.643678	ATERF3/ERF3 (ETHYLENE RESPONSIVE ELEMENT BINDING FACTOR 3); DNA binding / protein binding / transcription factor/ transcriptional repressor	encodes a member of the ERF (ethylene response factor) subfamily B-1 of ERF/AP2 transcription factor family (ATERF-3). The protein contains one AP2 domain. There are 15 members in this subfamily including ATERF-3, ATERF-4, ATERF-7, and leafy petiole.
fgenesh4_pg.C_LG_V000312	760260	0.0155401	V	2524187	2528905	AT5G08280.1	1384	1.4e-142	0.764384	HEMC (HYDROXYMETHYLBILANE SYNTHASE); hydroxymethylbilane synthase	Encodes a protein with porphobilinogen deaminase activity. This protein is targeted to the chloroplast.
grail3.0011011101	654735	0.0155401	VII	3530473	3532205	AT4G40030.1	680	5.6e-68	1	histone H3.2
eugene3.00130435	571071	0.0155401	XIII	3051497	3056601	AT5G28640.1	668	1e-66	0.659664	AN3 (ANGUSITFOLIA3)	Encodes a protein with similarity to mammalian transcriptional coactivator that is involved in cell proliferation during leaf and flower development. Loss of function mutations have narrow, pointed leaves and narrow floral organs. AN3 interacts with members of the growth regulating factor (GRF) family of transcription factors.
gw1.XIX.2748.1	250348	0.0155401	XIX	11360257	11362644	AT4G03210.1	1172	4.1e-120	0.75	XTH9 (XYLOGLUCAN ENDOTRANSGLUCOSYLASE/HYDROLASE 9); hydrolase, acting on glycosyl bonds	encodes a member of xyloglucan endotransglucosylase/hydrolases (XTHs) that catalyze the cleavage and molecular grafting of xyloglucan chains function in loosening and rearrangement of the cell wall. Gene is expressed in shoot apex region, flower buds, flower stalks and internodes bearing flowers.
estExt_fgenesh4_pm.C_LG_V0693	831711	0.0157731	V	17431414	17434255	AT1G76310.1	1463	5.9e-151	0.68254	CYCB2;4 (CYCLIN B2;4); cyclin-dependent protein kinase regulator	core cell cycle genes
eugene3.00160092	575957	0.0158234	XVI	706856	708606	AT1G07250.1	1037	8.2e-106	0.443975	UDP-glucoronosyl/UDP-glucosyl transferase family protein
eugene3.00100819	566261	0.0158234	X	9713136	9714487	AT1G03130.1	765	5.5e-77	0.751196	PSAD-2 (photosystem I subunit D-2)	Encodes a protein predicted by sequence similarity with spinach PsaD to be photosystem I reaction center subunit II (PsaD2)
gw1.III.2269.1	415166	0.0158234	III	7200498	7202904	AT5G47500.1	1418	3.5e-146	0.804487	pectinesterase family protein
fgenesh4_pg.C_scaffold_20381000001	795946	0.0158234	scaffold_20381	245	938	AT4G04670.1	146	5.2e-10	0.702128	Met-10+ like family protein / kelch repeat-containing protein
eugene3.127610001	581162	0.0158234	scaffold_12761	217	1167	AT4G26090.1	169	1.4e-10	0.293023	RPS2 (RESISTANT TO P. SYRINGAE 2)	Encodes a plasma membrane protein with leucine-rich repeat, leucine zipper, and P loop domains that confers resistance to Pseudomonas syringae infection by interacting with the avirulence gene avrRpt2. RPS2 protein interacts directly with plasma membrane associated protein RIN4 and this interaction is disrupted by avrRpt2.
fgenesh4_pm.C_LG_X000582	805276	0.0158234	X	14072753	14074222	AT3G17120.1	378	5.6e-36	0.466667
estExt_fgenesh4_pg.C_LG_VIII1596	820850	0.0158234	VIII	12238300	12239211	AT1G67740.1	504	2.5e-49	0.568528	PSBY (photosystem II BY)	PsbY precursor (psbY) mRNA. This single nuclear gene is imported into the chloroplasts where it is processed into two integral membrane proteins with identical topology (PsbY-1 and PsbY-2). The protein appears to bind manganese but its role is not well understood.
gw1.XIV.1833.1	245090	0.0159959	XIV	3800281	3801713	AT3G61870.1	878	5.8e-89	0.806931
estExt_Genewise1_v1.C_LG_VIII1820	720677	0.0159959	VIII	7468450	7473449	AT1G13270.1	1320	8.5e-136	0.826667	MAP1C (METHIONINE AMINOPEPTIDASE 1B); metalloexopeptidase	Encodes a methionine aminopeptidase formerly called MAP1B, renamed to MAP1C.
eugene3.00280069	589333	0.0159959	scaffold_28	831661	833360	AT3G26060.1	793	5.9e-80	0.707547	peroxiredoxin Q, putative	encodes periredoxin Q which decomposes peroxides and plays a role in the protection of the photosynthetic apparatus
gw1.131.1.1	267999	0.0159959	scaffold_131	2750	8323	AT5G26742.2	2611	1.3e-272	0.758273	EMB1138 (EMBRYO DEFECTIVE 1138); ATP binding / ATP-dependent helicase
gw1.XVIII.3311.1	262770	0.0161654	XVIII	11068456	11071999	AT2G24280.1	1841	5.2e-191	0.734205	serine carboxypeptidase S28 family protein
estExt_Genewise1_v1.C_LG_VII1788	718770	0.0161654	VII	3750577	3754171	AT5G65220.1	468	1.6e-45	0.794872	ribosomal protein L29 family protein
estExt_fgenesh4_pg.C_LG_XI0786	822940	0.0161654	XI	9035199	9039383	AT1G47128.1	1027	9.5e-105	0.432836	cysteine proteinase (RD21A) / thiol protease
grail3.0022013602	659520	0.0161654	X	16898557	16901854	AT3G11210.1	1056	8e-108	0.731518	GDSL-motif lipase/hydrolase family protein
estExt_fgenesh4_pg.C_1930015	828639	0.0161654	scaffold_193	118709	121441	AT5G24830.1	1202	2.7e-123	0.488417	pentatricopeptide (PPR) repeat-containing protein
estExt_Genewise1_v1.C_LG_XI2972	728059	0.0163498	XI	7432027	7432705	ATCG00580.1	320	7.9e-30	0.761905		PSII cytochrome b559. There have been many speculations about the function of Cyt b559, but the most favored at present is that it plays a protective role by acting as an electron acceptor or electron donor under conditions when electron flow through PSII is not optimized.
gw1.XII.1732.1	423272	0.0163498	XII	11368866	11373294	AT5G50400.1	2499	9.8e-261	0.756757	ATPAP27/PAP27 (purple acid phosphatase 27); acid phosphatase/ protein serine/threonine phosphatase
gw1.XII.274.1	421814	0.0163498	XII	133063	133986	AT1G73500.1	1067	5.5e-109	0.659164	ATMKK9 (Arabidopsis thaliana MAP kinase kinase 9); kinase	member of MAP Kinase Kinase
estExt_Genewise1_v1.C_LG_II0264	709829	0.0163498	II	8337436	8338107	AT5G17870.1	291	9.3e-27	0.547826	plastid-specific ribosomal protein-related	plastid-specific ribosomal protein 6 precursor (Psrp-6) - like
grail3.0003047901	643350	0.0163498	II	3748512	3749255	AT1G03600.1	523	2.4e-51	0.642857	photosystem II family protein
estExt_fgenesh4_pg.C_LG_III1238	817451	0.0165494	III	13527048	13527584	AT1G31335.1	253	9.9e-23	0.661972
estExt_Genewise1_v1.C_LG_VII0082	718037	0.0165494	VII	12191512	12192355	AT4G37740.1	158	1.2e-22	0.4625	AtGRF2 (GROWTHREGULATING FACTOR 2)	Growth regulating factor encoding transcription activator. One of the nine members of a GRF gene family, containing nuclear targeting domain. Mutants result in smaller leaves indicating the role of the gene in leaf development. Expressed in root, shoot and flower
gw1.I.3316.1	174716	0.0165494	I	24797326	24808759	AT3G23790.1	2516	1.5e-262	0.706997	AMP-binding protein, putative
grail3.0006059701	659213	0.0165494	X	14653811	14655597	AT1G10380.1	476	2.3e-46	0.421488
estExt_Genewise1_v1.C_LG_XIII1180	729700	0.0166922	XIII	1922278	1923205	AT1G54690.1	648	1.4e-64	0.916084	histone H2A, putative
gw1.184.108.1	276505	0.0166922	scaffold_184	383888	387389	AT1G17840.1	1460	2.3e-260	0.859425	ABC transporter family protein
grail3.0008006901	640000	0.0166922	I	3870710	3871864	AT2G33180.1	411	1.8e-39	0.75
gw1.163.75.1	274041	0.0166922	scaffold_163	239948	245041	AT3G44880.1	2062	2e-214	0.799127	ACD1 (ACCELERATED CELL DEATH 1, PHEOPHORBIDE A OXYGENASE)	Encodes a pheide a oxygenase (PAO). Accelerated cell death (acd1) mutants show rapid, spreading necrotic responses to both virulent and avirulent Pseudomonas syringae pv. maculicola or pv. tomato pathogens and to ethylene.
eugene3.00180643	578419	0.0166922	XVIII	7615288	7621737	AT3G24430.1	1903	1.4e-197	0.79661	HCF101 (HIGH-CHLOROPHYLL-FLUORESCENCE 101); ATP binding	encodes a MRP-like protein with a nucleotide-binding domain.
estExt_Genewise1_v1.C_LG_XIV1543	731248	0.0166922	XIV	3106744	3109455	AT4G01150.1	527	9.1e-52	0.712329
estExt_Genewise1_v1.C_LG_VII1592	718641	0.0166922	VII	3197974	3207327	AT5G63860.1	1933	9.3e-201	0.786996	UVR8 (UVB-RESISTANCE 8)	UV-B-specific signaling component that orchestrates expression of a range of genes with vital UV-protective functions. Located in the nucleus and the cytosol. Associates with chromatin via histones.
eugene3.00070089	562151	0.0168503	VII	541642	542394	AT4G33740.1	142	6e-11	0.274194
estExt_Genewise1_v1.C_LG_XVII0988	736262	0.0168503	XVII	4082090	4088821	AT3G47800.1	1006	1.6e-102	0.572727	aldose 1-epimerase family protein
estExt_Genewise1_v1.C_LG_IV3602	714171	0.0170057	IV	6846985	6847955	AT2G38540.1	340	6e-32	0.556522	LP1 (nonspecific lipid transfer protein 1)	Non-specific lipid transfer protein. Binds calmodulin in a Ca2+-independent manner. Localized to the cell wall. Specifically expressed in L1 epidermal layer.
estExt_fgenesh4_pm.C_LG_IX0496	833204	0.0171405	IX	6915369	6920337	AT3G63490.1	1119	1.9e-119	0.836576	ribosomal protein L1 family protein
estExt_Genewise1_v1.C_LG_VI0902	717084	0.0171405	VI	14771031	14772494	AT5G14750.1	419	1.3e-42	0.525974	WER (WEREWOLF 1); DNA binding / transcription factor	Encodes a MyB-related protein involved in root and hypocotyl epidermal cell fate determination. Loss of function mutations make extra root hairs. Nuclear localized protein is a positive regulator for expression of CAPRICE (CPC).
eugene3.00010810	548369	0.0171405	I	6926009	6927401	AT3G61640.1	198	6.7e-17	0.686567	AGP20 (ARABINOGALACTAN PROTEIN 20)
estExt_fgenesh4_pm.C_LG_VIII0335	832630	0.0172907	VIII	5259517	5262875	AT3G12780.1	1977	2e-205	0.839836	PGK1 (PHOSPHOGLYCERATE KINASE 1); phosphoglycerate kinase	nuclear phosphoglycerate kinase (PGK1)
grail3.0013041501	654168	0.0172907	VI	17350818	17351494	AT2G45180.1	393	1.4e-37	0.586466	protease inhibitor/seed storage/lipid transfer protein (LTP) family protein
estExt_fgenesh4_pg.C_LG_VIII0539	820389	0.0172907	VIII	3635243	3637800	AT3G55800.1	1639	1.3e-169	0.80303	SBPASE (sedoheptulose-bisphosphatase); phosphoric ester hydrolase	Encodes the chloroplast enzyme sedoheptulose-1,7-bisphosphatase (SBPase), involved in the carbon reduction of the Calvin cycle. Increase in SBPase activity in transgenic lines accumulate up to 50% more sucrose and starch than wild-type.
grail3.0098001001	660302	0.0172907	XI	1579706	1580130	AT5G02140.1	56	0.49	0.28	thaumatin-like protein, putative
fgenesh4_pg.C_scaffold_8201000001	793704	0.0172907	scaffold_8201	232	819	AT4G03460.1	176	1.9e-13	0.394558	ankyrin repeat family protein
eugene3.00280046	589310	0.0174926	scaffold_28	529264	530934	AT1G19150.1	1058	4.9e-108	0.751938	LHCA6 (Photosystem I light harvesting complex gene 6); chlorophyll binding	PSI type II chlorophyll a/b-binding protein (Lhca2*1) mRNA,
estExt_fgenesh4_pg.C_LG_XVI1077	825350	0.0174926	XVI	11233944	11236714	AT5G05580.1	1767	3.6e-183	0.716518	FAD8 (FATTY ACID DESATURASE 8); omega-3 fatty acid desaturase	Encodes a temperature sensitive plastidic fatty acid desaturase.
gw1.X.2081.1	227384	0.0174926	X	17635741	17637668	AT2G39730.1	1882	2.4e-195	0.841981	RCA (RUBISCO ACTIVASE)	Rubisco activase, a nuclear-encoded chloroplast protein that consists of two isoforms arising from alternative splicing in most plants. Required for the light activation of rubisco.
eugene3.00060732	560773	0.0174926	VI	5825746	5828694	AT2G37660.1	1108	2.5e-113	0.836653	catalytic/ coenzyme binding
gw1.131.271.1	268269	0.0176018	scaffold_131	642126	645494	AT1G09280.1	2068	4.6e-215	0.67517
grail3.0032015701	642381	0.0176018	I	30933889	30936022	AT5G10550.1	611	1.1e-60	0.408416	DNA-binding bromodomain-containing protein
eugene3.01210049	580510	0.0176018	scaffold_121	760403	763116	AT5G57345.1	584	8.3e-58	0.645833
eugene3.00400386	592041	0.0176018	scaffold_40	2762653	2764105	AT4G24220.2	1430	1.9e-147	0.660668	VEP1 (VEIN PATTERNING 1)	encodes a novel protein containing mammalian death domain involved in programmed cell death. Gene is expressed in vascular system and mutants carrying dominant mutation in the gene have defective vascular patterning. Gene expression is induced specifically by wounding.
grail3.0318000401	676991	0.0176018	scaffold_318	79114	79424	AT1G28270.1	64	0.011	0.368421	RALFL4 (RALF-LIKE 4)	Member of a diversely expressed predicted peptide family showing sequence similarity to tobacco Rapid Alkalinization Factor (RALF), and is believed to play an essential role in the physiology of Arabidopsis. Consists of a single exon and is characterized by a conserved C-terminal motif and N-terminal signal peptide.
estExt_fgenesh4_pg.C_290356	826679	0.0176018	scaffold_29	3363012	3366766	AT4G25170.1	660	7.4e-66	0.448179
grail3.0010048801	656807	0.0176018	VIII	7681494	7682100	AT3G25882.1	104	6.1e-07	0.321101	NIMIN-2 (NIM1-INTERACTING 2)	encodes a kinase that physically interacts with NPR1/NIM1
estExt_fgenesh4_pg.C_LG_VI0491	819086	0.0177809	VI	4277315	4278945	AT4G02530.1	574	9.5e-57	0.654255	chloroplast thylakoid lumen protein
gw1.I.8127.1	179527	0.0179397	I	5361285	5365009	AT5G44650.1	708	6e-71	0.614679
estExt_Genewise1_v1.C_LG_VI0741	717022	0.0179397	VI	5428617	5429546	AT5G02560.1	628	1.8e-62	0.9	histone H2A, putative
gw1.182.88.1	276297	0.0179397	scaffold_182	349362	351484	AT3G14930.1	1589	2.6e-164	0.822715	HEME1; uroporphyrinogen decarboxylase
fgenesh4_pg.C_scaffold_122000063	784099	0.0179397	scaffold_122	590778	598673	AT1G48430.1	2394	1.3e-249	0.780405	dihydroxyacetone kinase family protein
estExt_fgenesh4_pm.C_LG_II1160	830598	0.0179397	II	23276177	23277616	AT5G48480.1	285	4e-26	0.479167
estExt_Genewise1_v1.C_LG_II0002	709740	0.0179397	II	16780692	16781629	AT2G34430.1	1178	9.4e-121	0.839552	LHB1B1 (Photosystem II light harvesting complex gene 1.4); chlorophyll binding	Photosystem II type I chlorophyll a/b-binding protein
estExt_fgenesh4_pm.C_LG_XVI0462	835598	0.0181327	XVI	12133079	12136261	AT3G51660.1	366	1e-34	0.663717	macrophage migration inhibitory factor family protein / MIF family protein
gw1.I.9024.1	180424	0.0186243	I	7896924	7899418	AT5G62690.1	2294	5.2e-239	0.970522	TUB2 (Tubulin beta-2); structural molecule	encodes tubulin beta-2/beta-3 chain
eugene3.00101710	567152	0.0188309	X	16101695	16105921	AT1G65560.1	1349	7.2e-139	0.724928	allyl alcohol dehydrogenase, putative
fgenesh4_pm.C_LG_VIII000875	803920	0.0188309	VIII	14524637	14529722	AT5G19180.1	1827	1.6e-189	0.775785	ECR1 (E1 C-TERMINAL RELATED 1); small protein activating enzyme	Encodes a subunit of a RUB-activating enzyme analogous to the E1 ubiquitin-activating enzyme. ECR1 functions as a heterodimer with AXR1 to activate RUB, a ubiquitin-related protein.
grail3.0012023001	664772	0.0188309	XIV	8304743	8306418	AT2G32180.1	518	8.2e-51	0.687943	PTAC18 (PLASTID TRANSCRIPTIONALLY ACTIVE18)
estExt_fgenesh4_pm.C_LG_VI0258	831875	0.0189043	VI	5301665	5303055	AT2G45490.1	1184	2.2e-121	0.797753	ATAUR3 (ATAURORA3); ATP binding / histone serine kinase(H3-S10 specific) / protein kinase	Encodes a member of a family of Ser/Thr kinases whose activities peak during cell division. Transcripts are abundant in tissues rich in dividing cells like roots and flowers but are low or absent in fully expanded leaves and stems. In interphase cells, the protein is predominantly nuclear. During mitosis, the protein associates with plant-specific cytoskeletal structures (preprophase band, phragm…
eugene3.00110948	568934	0.0189043	XI	11799408	11801256	AT5G54190.1	1642	6.4e-170	0.795567	PORA (Protochlorophyllide reductase A); oxidoreductase/ protochlorophyllide reductase	light-dependent NADPH:protochlorophyllide oxidoreductase A
gw1.XIII.568.1	240319	0.0189043	XIII	507549	508315	AT4G15510.1	830	7.1e-84	0.766355	photosystem II reaction center PsbP family protein
fgenesh4_pm.C_LG_IX000250	804203	0.0189043	IX	3054899	3078018	AT4G36610.1	828	1.2e-83	0.511111	hydrolase, alpha/beta fold family protein
grail3.0020013201	669407	0.0189043	XVIII	9123693	9132573	AT1G29660.1	785	4.2e-79	0.444444	GDSL-motif lipase/hydrolase family protein
fgenesh4_pm.C_LG_XVI000305	808577	0.0189043	XVI	6603635	6606811	AT2G37080.1	990	7.9e-101	0.433225	myosin heavy chain-related
estExt_Genewise1_v1.C_400481	740274	0.0189575	scaffold_40	1415562	1417231	AT1G74970.1	807	1.9e-81	0.778846	RPS9 (RIBOSOMAL PROTEIN S9); structural constituent of ribosome	ribosomal protein S9, nuclear encoded component of the chloroplast ribosome
estExt_Genewise1_v1.C_LG_I0106	705701	0.0189575	I	12434910	12439368	AT3G15840.1	941	1.2e-95	0.673152
grail3.0092004601	663538	0.0189575	XIII	11854036	11855700	AT4G28230.1	740	2.4e-74	0.454545	unknown protein
estExt_Genewise1_v1.C_LG_X5130	726204	0.0189575	X	6808514	6815601	AT1G13020.1	992	6e-159	0.572973	eukaryotic translation initiation factor, putative (EIF4B5)
gw1.VII.1289.1	216984	0.0189575	VII	2392172	2392806	AT3G07800.1	737	5.1e-74	0.69898	thymidine kinase, putative
gw1.XI.325.1	232345	0.0189575	XI	12944791	12945554	AT1G51060.1	620	1.3e-61	0.947368	histone H2A, putative
gw1.II.1258.1	409923	0.0189575	II	13288909	13292059	AT4G23980.1	1852	3.6e-192	0.614263	ARF9 (AUXIN RESPONSE FACTOR 9); transcription factor	Encodes auxin response factor 9 (ARF9).
grail3.1674000101	673667	0.0189575	scaffold_1674	9650	10167	AT5G07020.1	333	3.3e-31	0.537313	proline-rich family protein
estExt_fgenesh4_pm.C_LG_I0202	829380	0.0190831	I	4757587	4758563	AT3G26740.1	317	1.6e-29	0.514085	CCL (CCR-LIKE)	transcripts are differentially regulated at the level of mRNA stability at different times of day controlled by the circadian clock. mRNAs are targets of the mRNA degradation pathway mediated by the downstream (DST) instability determinant.
eugene3.00120942	570289	0.0190831	XII	11637852	11641227	AT5G50570.1	636	2.6e-63	0.4625	squamosa promoter-binding protein, putative
eugene3.00091054	557794	0.0190831	IX	6771575	6772110	AT3G52070.1	164	2.7e-13	0.358974
eugene3.00290197	590014	0.0192624	scaffold_29	2176679	2181462	AT5G46740.1	918	2.6e-96	0.410546	UBP21 (UBIQUITIN-SPECIFIC PROTEASE 21); ubiquitin-specific protease	Encodes a ubiquitin-specific protease.
eugene3.01470048	583163	0.0192624	scaffold_147	354746	357871	AT2G24490.1	686	1.3e-68	0.494774	ATRPA2/ROR1/RPA2 (REPLICON PROTEIN A); protein binding	Encodes a component of Replication Protein A. Component of transcriptional gene silencing which does not affect endogenous small RNA accumulation nor DNA methylation. Localized in the nucleus. Involved in DNA repair. Interacts physically with ROS1.
grail3.0065010701	665543	0.0192624	XIX	6256783	6258846	AT5G17540.1	1395	9.5e-144	0.603448	transferase family protein
gw1.VI.560.1	416187	0.0194214	VI	10884727	10885624	AT2G41950.1	700	4.2e-70	0.675
grail3.0185001502	674239	0.0194214	scaffold_185	372191	374224	AT1G29670.1	816	2.2e-82	0.520249	GDSL-motif lipase/hydrolase family protein
eugene3.00131219	571855	0.0196159	XIII	12239791	12242484	AT4G03210.1	1146	2.3e-117	0.735294	XTH9 (XYLOGLUCAN ENDOTRANSGLUCOSYLASE/HYDROLASE 9); hydrolase, acting on glycosyl bonds	encodes a member of xyloglucan endotransglucosylase/hydrolases (XTHs) that catalyze the cleavage and molecular grafting of xyloglucan chains function in loosening and rearrangement of the cell wall. Gene is expressed in shoot apex region, flower buds, flower stalks and internodes bearing flowers.
grail3.0089001401	646180	0.0197713	III	8063243	8064569	AT5G67385.1	805	3.2e-81	0.643382	signal transducer
gw1.VII.413.1	216108	0.0197713	VII	259585	259995	AT1G27170.1	114	2e-08	0.380435	disease resistance protein (TIR-NBS-LRR class), putative
estExt_fgenesh4_pg.C_LG_X2166	822660	0.0197713	X	20275281	20278463	AT3G21200.1	1059	3.8e-108	0.650307
estExt_fgenesh4_pm.C_LG_XV0330	835242	0.0197713	XV	7845497	7852503	AT5G61970.1	2437	3.6e-254	0.783828	signal recognition particle-related / SRP-related
eugene3.00130237	570873	0.0199061	XIII	1655706	1658148	AT3G05220.1	809	1.2e-81	0.402516	heavy-metal-associated domain-containing protein
estExt_fgenesh4_pm.C_640067	836654	0.0200768	scaffold_64	1836847	1842000	AT5G53970.1	1358	8e-140	0.612346	aminotransferase, putative	encodes tyrosine aminotransferase which is strongly induced upon aging and coronatine treatment
eugene3.00290203	590020	0.0200768	scaffold_29	2257696	2260566	AT2G35410.1	700	4.2e-70	0.542373	33 kDa ribonucleoprotein, chloroplast, putative / RNA-binding protein cp33, putative
estExt_fgenesh4_pg.C_LG_I0656	814965	0.0200768	I	5458117	5460058	AT5G45680.1	660	7.4e-66	0.637209	FK506-binding protein 1 (FKBP13)
estExt_Genewise1_v1.C_LG_III2625	712747	0.0200768	III	18476005	18479779	AT3G13470.1	2646	2.6e-276	0.886513	chaperonin, putative
estExt_fgenesh4_pg.C_LG_X1487	822298	0.0202271	X	15274512	15275761	AT1G14150.1	496	1.8e-48	0.552239	oxygen evolving enhancer 3 (PsbQ) family protein
eugene3.00021671	552356	0.0202271	II	14077651	14078304	AT4G01410.1	627	2.3e-62	0.636364	harpin-induced family protein / HIN1 family protein / harpin-responsive family protein
estExt_fgenesh4_pg.C_LG_II1640	816652	0.0202271	II	14120988	14122645	AT2G46820.1	558	4.7e-55	0.651429	TMP14 (THYLAKOID MEMBRANE PHOSPHOPROTEIN OF 14 KDA)	Encodes the P subunit of Photosystem I. About 25% of the TMP14 pool appeared to be phosphorylated, and this ratio is not affected by light. Contains seven phosphorylation sites on threonine residue and chloroplast targeting signal. Located in the proximity of PSI-L, -H and -O subunits.
gw1.XV.1333.1	251897	0.0202271	XV	5026802	5029610	AT3G01330.1	846	1.4e-85	0.505917	DEL3 (DP-E2F-like 3); transcription factor	Member of the E2F transcription factors, (cell cycle genes), key components of the cyclin D/retinoblastoma/E2F pathway.
gw1.130.154.1	267832	0.0204325	scaffold_130	566700	574802	AT3G19170.1	4312	0	0.805362	ATPREP1/ATZNMP (PRESEQUENCE PROTEASE 1); metalloendopeptidase	Zinc metalloprotease pitrilysin subfamily A. Signal peptide degrading enzyme targeted to mitochondria and chloroplasts. Expressed only in siliques and flowers
estExt_fgenesh4_pg.C_LG_IV0254	817767	0.0205795	IV	2195626	2197082	AT1G61170.1	209	4.5e-18	0.448276
gw1.III.1875.1	414772	0.0205795	III	18491203	18492778	AT1G55480.1	1021	4.1e-104	0.811715	binding / protein binding
gw1.X.4921.1	230224	0.0205795	X	6146461	6151652	AT1G67630.1	1861	4e-193	0.601958	DNA polymerase alpha subunit B family
gw1.X.5175.1	230478	0.0208207	X	6846505	6849244	AT1G67820.1	1030	4.6e-105	0.563969	protein phosphatase 2C, putative / PP2C, putative
gw1.XI.1469.1	233489	0.0210876	XI	763209	764026	AT4G04330.1	491	6e-48	0.775
eugene3.03100006	590360	0.0210876	scaffold_310	55383	57400	AT1G73885.1	356	1.2e-33	0.539568
estExt_fgenesh4_pm.C_LG_XI0230	834077	0.0210876	XI	9365210	9368611	AT4G18570.1	1671	5.4e-173	0.600329	proline-rich family protein
eugene3.00160333	576198	0.0210876	XVI	2382778	2384340	AT3G50120.1	453	6.3e-44	0.305376
eugene3.00130190	570826	0.0210876	XIII	1393464	1397052	AT5G27560.1	1156	2e-118	0.671512
grail3.0145000602	672416	0.0210876	scaffold_145	131214	134541	AT2G06050.2	1474	4.1e-152	0.745257	OPR3 (OPDA-REDUCTASE 3); 12-oxophytodienoate reductase	Encodes a 12-oxophytodienoate reductase that is required for jasmonate biosynthesis. Mutants are male sterile and defective in pollen dehiscence.
eugene3.00660239	595045	0.0210876	scaffold_66	1587334	1590255	AT4G35440.1	1181	4.5e-121	0.620513	CLC-E (CHLORIDE CHANNEL E); voltage-gated chloride channel	CLC-e chloride channel protein
estExt_fgenesh4_pg.C_LG_III0669	817206	0.0210876	III	8574159	8576877	AT5G39850.1	926	4.8e-94	0.893939	40S ribosomal protein S9 (RPS9C)
grail3.0011008201	654703	0.0210876	VII	3232309	3233148	AT4G33480.1	196	2.3e-16	0.384615
eugene3.00120497	569844	0.0210876	XII	5273330	5274645	AT1G74070.1	851	4.2e-86	0.566667	peptidyl-prolyl cis-trans isomerase cyclophilin-type family protein
fgenesh4_pm.C_scaffold_187000008	811849	0.0212091	scaffold_187	195232	196572	AT5G54010.1	1182	3.6e-121	0.487696	glycosyltransferase family protein
fgenesh4_pg.C_scaffold_120000049	783909	0.0212091	scaffold_120	444777	445864	AT2G20830.2	730	2.8e-73	0.488215	folic acid binding / transferase
gw1.I.2683.1	174083	0.0212091	I	22368517	22377640	AT3G45780.1	3661	0	0.732053	PHOT1 (phototropin 1); kinase	Blue-light photoreceptor. Contains a light activated serine-threonine kinase domain and LOV1 and LOV2 repeats. Mutants are defective in blue-light response. Mediates blue light-induced growth enhancements. PHOT1 and PHOT2 mediate blue light-dependent activation of the plasma membrane H+-ATPase in guard cell protoplasts.
eugene3.00140477	572432	0.0212091	XIV	3776701	3777756	AT4G09650.1	233	1.3e-20	0.326389	ATP synthase delta chain, chloroplast, putative / H(+)-transporting two-sector ATPase, delta (OSCP) subunit, putative
grail3.0076005601	668194	0.0213869	XVI	13052293	13053078	AT5G01870.1	294	4.5e-27	0.508772	lipid transfer protein, putative
estExt_Genewise1_v1.C_290436	740033	0.0213869	scaffold_29	1115245	1117989	AT4G17600.1	762	1.1e-76	0.587786	LIL3:1; transcription factor	Encodes Lil3:1 (light-harvesting-like) protein. Belongs to the Lhc super-gene family encodes the light-harvesting chlorophyll a/b-binding (LHC) proteins that constitute the antenna system of the photosynthetic apparatus. A generic LHC motif is present in Lil3:1.
fgenesh4_pg.C_LG_VI001783	763473	0.0213869	VI	17012079	17016618	AT4G14770.1	374	4.7e-51	0.308163	tesmin/TSO1-like CXC domain-containing protein
gw1.3929.1.1	286087	0.0213869	scaffold_3929	203	4136	AT4G23990.1	1724	1.3e-178	0.614068	ATCSLG3 (Cellulose synthase-like G3); transferase/ transferase, transferring glycosyl groups	encodes a protein similar to cellulose synthase
eugene3.00051468	559853	0.0215635	V	16876869	16878284	AT1G20070.1	158	5.3e-15	0.445783	unknown protein
fgenesh4_pm.C_LG_I000764	797761	0.0215635	I	19438591	19441324	AT3G63530.1	464	4.3e-45	0.773585	BB (BIG BROTHER); protein binding / zinc ion binding	Encodes a novel E3 ubiquitin ligase that acts as a central negative regulator of Arabidopsis floral organ size. Organ size is limited by restricting the period of proliferative growth, rather than the rate of growth and appears to act in a novel pathway, independent of ANT and JAG. Both mRNA and protein are expressed in all actively growing regions of the plant and the vasculature and the protein…
estExt_Genewise1_v1.C_LG_V1225	715164	0.0215635	V	15544055	15547542	AT2G31190.1	1743	1.3e-180	0.763341
grail3.0014000701	660821	0.0217583	XI	10052538	10057693	AT3G14850.2	1265	5.7e-130	0.66092
gw1.XVIII.3369.1	262828	0.0218932	XVIII	11191554	11195133	AT2G07690.1	2136	2.9e-222	0.80943	minichromosome maintenance family protein / MCM family protein
grail3.0013033101	654065	0.0218932	VI	16683084	16686189	AT5G11450.1	949	1.7e-96	0.643564	oxygen-evolving complex-related
grail3.0010018901	656451	0.0218932	VIII	5492466	5494513	AT1G69530.1	1175	2e-120	0.840637	ATEXPA1 (ARABIDOPSIS THALIANA EXPANSIN A1)	Member of Alpha-Expansin Gene Family. Naming convention from the Expansin Working Group (Kende et al, Plant Mol Bio). Involved in the formation of nematode-induced syncytia in roots of Arabidopsis thaliana.
estExt_Genewise1_v1.C_LG_X0701	723969	0.0218932	X	14243940	14244854	AT3G17210.1	239	3e-21	0.505155	stable protein 1-related
fgenesh4_pg.C_LG_I000375	750772	0.0218932	I	2906243	2926443	AT3G45140.1	2653	4.7e-277	0.585221	LOX2 (LIPOXYGENASE 2)	Chloroplast lipoxygenase required for wound-induced jasmonic acid accumulation in Arabidopsis.Mutants are resistant to Staphylococcus aureus and accumulate salicylic acid upon infection.
grail3.0083004601	651244	0.0219875	V	8934903	8935385	AT2G14750.1	50	0.044	0.288889	APK (APS KINASE); ATP binding / kinase/ transferase, transferring phosphorus-containing groups	Encodes a functional APS kinase
fgenesh4_pm.C_LG_II000142	798453	0.0219875	II	1938358	1939212	AT1G75460.1	1078	3.7e-110	0.750877	ATP-dependent protease La (LON) domain-containing protein
gw1.XIX.2044.1	249644	0.0219875	XIX	9241698	9245095	AT1G72040.1	1323	4.1e-136	0.753754	deoxynucleoside kinase family
gw1.XVI.2635.1	256696	0.0219875	XVI	6382191	6382457	AT3G53470.2	364	1.7e-34	0.741573
fgenesh4_pg.C_LG_III001601	758059	0.0219875	III	16679089	16681782	AT5G12930.1	644	1.1e-89	0.442478	unknown protein
grail3.0106013201	660157	0.0221586	X	20784268	20785179	AT4G18590.1	330	6.9e-31	0.570093
eugene3.00180802	578578	0.0221586	XVIII	9342135	9347036	AT2G18950.1	1334	2.8e-137	0.675127	HPT1 (HOMOGENTISATE PHYTYLTRANSFERASE 1); prenyltransferase	Encodes homogentisate phytyltransferase involved in tocopherol biosynthesis. Has impact on seed longevity and plays a role in the adaptation to low temperature stress, notably phloem loading.
eugene3.00090627	557367	0.0221586	IX	3795174	3796624	AT1G49660.1	553	9.5e-74	0.490654
estExt_fgenesh4_pg.C_LG_IV0693	817912	0.0222697	IV	6794252	6796258	AT1G14900.1	427	3.6e-41	0.494624	high-mobility-group protein / HMG-I/Y protein	Encodes a protein belonging to the subgroup of HMGA (high mobility group A) proteins that interact with A/T-rich stretches of DNA.
eugene3.00100729	566171	0.0222697	X	8779732	8793836	AT5G43760.1	1678	9.8e-174	0.76247	beta-ketoacyl-CoA synthase, putative
gw1.I.7624.1	179024	0.0222697	I	3865313	3869521	AT4G13590.1	1150	8.8e-118	0.746032
estExt_fgenesh4_pg.C_LG_XV1167	824944	0.0223989	XV	10491509	10493911	AT5G23940.1	1489	1e-153	0.663697	EMB3009 (EMBRYO DEFECTIVE 3009); transferase
eugene3.00180704	578480	0.0223989	XVIII	8365645	8366626	AT2G46225.1	245	7e-22	0.405172	ABI1L1 (ABI-1-LIKE 1)	Encodes a subunit of the WAVE complex. The WAVE complex is required for activation of ARP2/3 complex which functions in actin microfilament nucleation and branching.
eugene3.00060547	560588	0.0223989	VI	4245786	4246263	AT3G26220.1	61	0.041	0.4375	CYP71B3 (cytochrome P450, family 71, subfamily B, polypeptide 3); oxygen binding	cytochrome P450 monooxygenase
estExt_fgenesh4_pm.C_1550005	837372	0.0223989	scaffold_155	244512	247014	AT5G15802.1	313	4.3e-29	0.568807
gw1.XVI.617.1	254678	0.0223989	XVI	119665	121605	AT4G16390.1	2334	3e-243	0.682515	chloroplastic RNA-binding protein P67, putative
eugene3.00051269	559654	0.0225464	V	15258114	15259502	AT2G30620.1	630	1.1e-62	0.532872	histone H1.2
estExt_Genewise1_v1.C_280199	739211	0.0225464	scaffold_28	682558	684612	AT5G20720.1	990	7.9e-101	0.782101	CPN20 (CHAPERONIN 20); calmodulin binding	Encodes a chloroplast co-chaperonin with similarity to CPN21 from spinach, E.coli GroES.
eugene3.14820001	583223	0.0225464	scaffold_1482	1	775	AT2G47590.1	711	2.9e-71	0.678733	PHR2 (PHOTOLYASE/BLUE-LIGHT RECEPTOR 2)	photolyase/blue light photoreceptor PHR2 (PHR2) mRNA,
fgenesh4_pg.C_LG_XVI000441	777199	0.0228574	XVI	3702369	3706351	AT3G21090.1	1990	8.5e-207	0.544012	ABC transporter family protein
gw1.III.2132.1	415029	0.0228574	III	9835430	9840832	AT1G32080.1	1814	3.8e-188	0.851765	membrane protein, putative
gw1.XVI.500.1	254561	0.0228574	XVI	13502311	13502856	AT4G20780.1	566	6.7e-56	0.60989	calcium-binding protein, putative
gw1.125.175.1	266818	0.0230209	scaffold_125	678031	682612	AT3G26590.1	1833	3.7e-190	0.734607	MATE efflux family protein
estExt_Genewise1_v1.C_LG_IX2480	722377	0.0233248	IX	4576662	4579872	AT1G49870.1	1358	7.3e-150	0.47141
fgenesh4_pg.C_LG_XIV000395	774485	0.0233248	XIV	3365387	3366964	AT5G62990.1	688	7.9e-69	0.39312	EMB1692 (EMBRYO DEFECTIVE 1692)
eugene3.151410001	583545	0.0233248	scaffold_15141	29	1186	AT3G22840.1	533	2.1e-52	0.59	ELIP1 (EARLY LIGHT-INDUCABLE PROTEIN); chlorophyll binding	Encodes an early light-inducible protein.
gw1.XVI.542.1	254603	0.023644	XVI	13563506	13563934	AT3G54210.1	614	5.5e-61	0.846154	ribosomal protein L17 family protein
estExt_Genewise1_v1.C_LG_I6254	708207	0.023644	I	35361888	35366155	AT5G56180.1	1598	2.9e-165	0.653928	ATARP8 (ACTIN-RELATED PROTEIN 8); structural constituent of cytoskeleton	encodes a protein whose sequence is similar to actin-related proteins (ARPs) in other organisms. Member of nuclear ARP family of genes.
estExt_fgenesh4_pm.C_LG_IX0706	833331	0.0237018	IX	11129172	11133053	AT2G28000.1	2483	4.9e-259	0.853741	CPN60A (chloroplast / 60 kDa chaperonin alpha subunit); ATP binding / protein binding / unfolded protein binding	Encodes chaperonin-60 alpha, a molecular chaperone involved in Rubisco folding. Mutants display aberrant chloroplast and embryo development.
eugene3.00161335	577200	0.0237018	XVI	13251195	13253003	AT5G01930.1	1702	2.8e-176	0.731415	(1-4)-beta-mannan endohydrolase, putative
estExt_Genewise1_v1.C_400931	740496	0.0237018	scaffold_40	2546941	2548871	AT3G16150.1	1412	1.5e-145	0.820669	L-asparaginase, putative / L-asparagine amidohydrolase, putative
estExt_fgenesh4_pm.C_1630014	837424	0.0237018	scaffold_163	256698	257746	AT2G27960.1	406	6.1e-39	0.909091	CKS1 (CDK-SUBUNIT 1); cyclin-dependent protein kinase	catalytic subunit of cyclin dependent kinase 1. physically interact with cyclin-dependent kinases (CDKs) and play an essential, but yet not entirely resolved, role in the regulation of the cell cycle
gw1.44.412.1	289199	0.0237018	scaffold_44	1877375	1878918	ATCG00680.1	2322	5.6e-242	0.854617		encodes for CP47, subunit of the photosystem II reaction center.
eugene3.00020162	550847	0.0237018	II	1047765	1050403	AT4G39330.1	1111	1.2e-113	0.595442	mannitol dehydrogenase, putative
estExt_fgenesh4_pg.C_2080017	828716	0.0237984	scaffold_208	160428	161281	AT5G15350.1	311	7.1e-29	0.358025	plastocyanin-like domain-containing protein
eugene3.00120584	569931	0.0237984	XII	7745620	7754922	AT1G18650.1	424	7.5e-41	0.682243	glycosyl hydrolase family protein 17
estExt_Genewise1_v1.C_1180060	743149	0.0242089	scaffold_118	248493	251960	AT1G32550.1	643	4.7e-64	0.691099	ferredoxin family protein
eugene3.00160444	576309	0.0242089	XVI	3212279	3216221	AT2G42300.1	656	2e-65	0.559441	basic helix-loop-helix (bHLH) family protein
gw1.82.189.1	296649	0.0244031	scaffold_82	1483161	1486027	AT5G23060.1	1116	3.5e-114	0.712418
estExt_fgenesh4_pg.C_LG_VIII1844	820932	0.0244031	VIII	14639097	14640664	AT5G18660.1	1568	4.4e-162	0.756563	DVR (PALE-GREEN AND CHLOROPHYLL B REDUCED 2); 3,8-divinyl protochlorophyllide a 8-vinyl reductase	Encodes a protein with 3,8-divinyl protochlorophyllide a 8-vinyl reductase activity. Mutants accumulate divinyl chlorophyll rather than monovinyl chlorophyll.
estExt_Genewise1_v1.C_LG_VI0693	717001	0.0245763	VI	14662778	14664203	AT5G21920.1	575	7.5e-57	0.572052	YGGT family protein
estExt_fgenesh4_pm.C_LG_VI0462	831981	0.0247281	VI	10406134	10408848	AT4G37980.1	1415	7.3e-146	0.756447	ELI3-1 (ELICITOR-ACTIVATED GENE 3); oxidoreductase/ zinc ion binding	Encodes a putative mannitol dehydrogenase.
estExt_fgenesh4_pg.C_LG_I3061	815829	0.0247281	I	32225785	32233503	AT1G17220.1	3461	0	0.692748	translation initiation factor IF-2, chloroplast, putative
grail3.0031007501	661415	0.0248788	XII	724756	726186	AT3G16520.3	1002	4.2e-102	0.456067	UDP-glucoronosyl/UDP-glucosyl transferase family protein
eugene3.41180001	592075	0.0248788	scaffold_4118	1995	4049	AT3G52870.1	204	2.4e-18	0.471264	calmodulin-binding family protein
eugene3.00050097	558482	0.0248788	V	798676	800336	AT4G08330.1	341	4.7e-32	0.539568
gw1.XIX.2946.1	250546	0.0250699	XIX	11873103	11876013	AT2G20890.1	979	1.2e-99	0.781893	PSB29 (THYLAKOID FORMATION1)	Chloroplast-localized Thylakoid formation1 gene product involved in vesicle-mediated formation of thylakoid membranes. Thf1 antisense lines contain abnormal chloroplasts early in leaf development (chloroplasts have loosely stacked thylakoid membranes). Expression was induced in the light and decreased under dark conditions. G-alpha interaction partner that functions downstream of the plasma membr…
grail3.0003083102	643762	0.0251361	II	6899026	6899801	AT1G78170.1	305	3.1e-28	0.407767
eugene3.00160301	576166	0.0251361	XVI	2111031	2119428	AT5G04130.1	2837	1.5e-296	0.788489	DNA topoisomerase, ATP-hydrolyzing, putative / DNA topoisomerase II, putative / DNA gyrase, putative
fgenesh4_pg.C_scaffold_66000222	782607	0.0251361	scaffold_66	1556450	1557445	AT4G38160.1	1205	1.3e-123	0.707692	PDE191 (PIGMENT DEFECTIVE 191)
eugene3.00090209	556949	0.0251361	IX	1215304	1216355	AT3G44735.1	174	2.3e-14	0.414634	PSK1 (PHYTOSULFOKINE 3 PRECURSOR); growth factor	Phytosulfokine 3 precursor, coding for a unique plant peptide growth factor.
estExt_fgenesh4_pm.C_LG_XIII0293	834586	0.0251361	XIII	5765431	5769881	AT1G08540.1	1793	6.4e-186	0.647569	SIGB (SIGMA FACTOR B); DNA binding / DNA-directed RNA polymerase/ transcription factor	Subunit of chloroplast RNA polymerase, confers the ability to recognize promoter sequences on the core enzyme
estExt_fgenesh4_pm.C_1700002	837476	0.0251605	scaffold_170	7193	8500	AT3G59980.1	676	1.5e-67	0.627907	tRNA-binding region domain-containing protein
fgenesh4_pg.C_LG_I003390	753787	0.0251605	I	35317098	35317520	AT1G60950.1	449	1.7e-43	0.640288	FED A (FERREDOXIN 2); electron carrier/ iron ion binding	encodes a ferredoxin gene
eugene3.00120867	570214	0.0251605	XII	11087246	11087626	AT1G58370.1	44	0.2	0.4	RXF12; hydrolase, hydrolyzing O-glycosyl compounds	Encodes a protein with xylanase activity.
gw1.XVII.705.1	258714	0.0251605	XVII	3010143	3015326	AT3G01480.1	1652	5.6e-171	0.817232	peptidyl-prolyl cis-trans isomerase, putative / cyclophilin, putative / rotamase, putative
gw1.VII.542.1	216237	0.0251605	VII	527530	529720	AT2G26980.4	137	2.5e-07	0.292135	CIPK3 (CBL-INTERACTING PROTEIN KINASE 3); kinase	encodes a serine-threonine protein kinase whose expression increases in response to abscisic acid, cold, drought, high salt, and wounding conditions. The gene is expressed in developing seeds and seedlings. Lines carrying a T-DNA insertions have reduced germination efficiency and expression of cold, high-salt, and abscisic acid marker genes are altered, but not drought-response markers.
estExt_Genewise1_v1.C_LG_XIV1629	731296	0.0253069	XIV	3353571	3357986	AT4G01050.1	1207	8e-124	0.581609	hydroxyproline-rich glycoprotein family protein	hydroxyproline-rich glycoprotein family protein, contains a rhodanese homology domain.
fgenesh4_pm.C_LG_VI000346	801999	0.0253069	VI	6884042	6887604	AT5G01500.1	1423	4.9e-155	0.787966	mitochondrial substrate carrier family protein
eugene3.00160652	576517	0.0254319	XVI	5110057	5111119	AT1G26850.3	181	3.3e-14	0.434783	dehydration-responsive family protein
grail3.0011014701	654779	0.0254319	VII	3851190	3853665	AT5G65020.1	1279	1.9e-131	0.77673	ANNAT2 (ANNEXIN ARABIDOPSIS 2); calcium ion binding / calcium-dependent phospholipid binding	Annexins are calcium binding proteins that are localized in the cytoplasm. When cytosolic Ca2+ increases, they relocate to the plasma membrane. They may be involved in the Golgi-mediated secretion of polysaccharides.
eugene3.00140279	572234	0.0254319	XIV	2305921	2309613	AT2G45850.1	878	5.8e-89	0.541899	DNA-binding family protein
estExt_fgenesh4_pm.C_LG_VIII0681	832825	0.0254739	VIII	10824363	10827407	AT3G63410.1	1416	5.7e-146	0.775216	APG1 (ALBINO OR PALE GREEN MUTANT 1); methyltransferase	Encodes a MPBQ/MSBQ methyltransferase located in the chloroplast inner envelope membrane. Mutant plants lack plastoquinone (PQ), suggesting that the APG1 protein is involved in the methylation step of PQ biosynthesis. The gene product is also involved in tocopherol (vitamin E) biosynthesis.
grail3.0037008101	645891	0.0254739	III	4465870	4467755	AT3G15560.1	1113	7.3e-114	0.522917
gw1.28.761.1	282187	0.0254739	scaffold_28	2408321	2415597	AT5G03430.1	1974	4.2e-205	0.760479	phosphoadenosine phosphosulfate (PAPS) reductase family protein
estExt_fgenesh4_pg.C_LG_XVIII0989	825983	0.025556	XVIII	11312585	11315027	AT5G03790.1	91	0.021	0.277778	ATHB51/LMI1 (LATE MERISTEM IDENTITY1); DNA binding / transcription factor	Encodes a homeodomain leucine zipper class I (HD-Zip I) protein.
estExt_Genewise1_v1.C_LG_IX1261	721765	0.025556	IX	2206090	2207535	AT4G38660.1	1002	4.2e-102	0.756303	thaumatin, putative
estExt_Genewise1_v1.C_LG_X0900	724072	0.0256575	X	14825208	14827585	AT2G03420.1	450	1.3e-43	0.555556
estExt_Genewise1_v1.C_LG_X5024	726168	0.0256575	X	6470831	6471765	AT1G67740.1	507	1.2e-49	0.565	PSBY (photosystem II BY)	PsbY precursor (psbY) mRNA. This single nuclear gene is imported into the chloroplasts where it is processed into two integral membrane proteins with identical topology (PsbY-1 and PsbY-2). The protein appears to bind manganese but its role is not well understood.
fgenesh4_pg.C_LG_XV000602	776174	0.0256575	XV	6442643	6444377	AT3G48270.1	1218	5.4e-125	0.473577	CYP71A26 (cytochrome P450, family 71, subfamily A, polypeptide 26); oxygen binding	putative cytochrome P450
eugene3.00280090	589354	0.0256575	scaffold_28	1067957	1071317	AT5G20850.1	1459	1.6e-150	0.840782	ATRAD51 (Arabidopsis thaliana Ras Associated with Diabetes protein 51); damaged DNA binding	Encodes a homolog of yeast RAD51. Its mRNA is most abundant in early flower buds and is expressed at high levels in exponentially growing cells in suspension cultures and is induced in response to gamma radiation.
estExt_fgenesh4_pg.C_11130001	829004	0.0260212	scaffold_1113	9725	10517	AT5G43260.1	402	1.6e-38	0.75	chaperone protein dnaJ-related
eugene3.00090181	556921	0.0260992	IX	1040739	1043005	AT3G44850.1	2052	2.3e-213	0.726103	protein kinase-related
grail3.0002031001	651627	0.0260992	V	13497234	13498177	AT1G71720.1	529	5.6e-52	0.610526	S1 RNA-binding domain-containing protein
grail3.0058019901	654565	0.0260992	VII	1716985	1720339	AT3G22104.1	574	3.9e-108	0.506224	phototropic-responsive NPH3 protein-related
estExt_fgenesh4_pm.C_880012	836871	0.0260992	scaffold_88	413597	447955	AT3G23790.1	2574	1.1e-268	0.699721	AMP-binding protein, putative
gw1.40.910.1	287150	0.0262378	scaffold_40	2490931	2492115	AT1G60060.1	464	4.3e-45	0.478673
eugene3.00010321	547880	0.0262378	I	2649886	2654787	AT1G63440.1	2691	4.4e-281	0.571429	HMA5 (HEAVY METAL ATPASE 5); ATPase, coupled to transmembrane movement of ions, phosphorylative mechanism	The Arabidopsis P-type ATPase HMA5 is involved in Cu detoxification. hma5 mutant plants exhibit Cu hypersensitivity, which is especially dramatic in roots where HMA5 is mostly expressed.
gw1.XVII.1187.1	259196	0.0263345	XVII	5062233	5063764	AT3G01140.1	828	1.8e-89	0.890173	MYB106 (myb domain protein 106); DNA binding / transcription factor	Encodes a putative transcription factor (MYB106).
gw1.40.81.1	286321	0.0263345	scaffold_40	320447	321360	AT1G02065.1	476	2.3e-46	0.861386	SPL8 (SQUAMOSA PROMOTER BINDING PROTEIN-LIKE 8); DNA binding	Encodes an SBP-box gene, a member of the SPL gene family. Mutants are affected in micro- and megasporogenesis, trichome formation on sepals, and stamen filament elongation.
gw1.XI.359.1	232379	0.0263345	XI	13052529	13053071	AT1G51100.1	592	1.2e-58	0.704918
eugene3.00060818	560859	0.0264097	VI	6447593	6449674	AT3G09210.1	938	2.6e-95	0.62	PTAC13 (PLASTID TRANSCRIPTIONALLY ACTIVE13); transcriptional elongation regulator
eugene3.00011528	549087	0.0264097	I	16947518	16948028	AT1G07300.1	184	2e-15	0.516854	josephin protein-related
estExt_fgenesh4_pg.C_LG_VIII1474	820821	0.0265662	VIII	11392943	11397107	AT3G23400.1	870	4.1e-88	0.629496	plastid-lipid associated protein PAP / fibrillin family protein
gw1.57.246.1	424279	0.0266396	scaffold_57	79531	82271	AT5G66055.1	1196	1.2e-122	0.598985	AKRP/EMB2036 (EMBRYO DEFECTIVE 2036); protein binding
estExt_Genewise1_v1.C_LG_VIII2688	721056	0.0266396	VIII	6549791	6552884	AT5G49010.1	694	1.8e-69	0.624434	DNA replication protein-related
fgenesh4_pg.C_LG_I000355	750752	0.0267532	I	2768520	2769626	AT3G20820.1	1356	1.3e-139	0.71831	leucine-rich repeat family protein
eugene3.00070674	562736	0.0267532	VII	5343954	5347652	AT4G39420.1	799	5.7e-122	0.386538	unknown protein
gw1.XIV.3180.1	246437	0.026907	XIV	7418319	7422990	AT3G23700.1	1104	6.6e-113	0.712375	S1 RNA-binding domain-containing protein
eugene3.00002619	553304	0.026907	II	23753263	23755191	AT5G20190.1	376	7.3e-42	0.477612
gw1.28.384.1	281810	0.026907	scaffold_28	1272593	1274790	AT2G37260.2	777	2.9e-78	0.504202	TTG2 (TRANSPARENT TESTA GLABRA 2)	Encodes a protein similar to WRKY transcription factors that is expressed in the seed integument and endosperm. Mutants are defective in proanthocyanidin synthesis and seed mucilate deposition. Seeds are yellow colored. Seed size is also affected; seeds are reduced in size but only when the mutant allele is transmitted through the female parent.
eugene3.00140795	572750	0.0269573	XIV	6190327	6197433	AT2G47940.1	1902	8.7e-228	0.739645	DEGP2 (DEGP PROTEASE 2); serine-type peptidase/ trypsin	Encodes DegP2 protease (DEGP2); nuclear gene for chloroplast product.
eugene3.00130661	571297	0.0269573	XIII	5353898	5358363	AT5G17710.2	930	1.8e-94	0.608696	EMB1241 (EMBRYO DEFECTIVE 1241); adenyl-nucleotide exchange factor/ chaperone binding / protein binding / protein homodimerization
eugene3.00011733	549292	0.0272196	I	19125490	19127947	AT3G08030.1	1328	1.2e-136	0.704918
estExt_fgenesh4_pg.C_1520010	828347	0.0272196	scaffold_152	76940	81307	AT2G42300.1	698	6.9e-70	0.521994	basic helix-loop-helix (bHLH) family protein
estExt_fgenesh4_pg.C_LG_XIII0140	823637	0.0273908	XIII	1904247	1906477	AT5G27330.1	532	2.7e-52	0.395706
eugene3.00012162	549721	0.0274581	I	24208071	24213404	AT3G01980.1	843	3e-85	0.59176	short-chain dehydrogenase/reductase (SDR) family protein
gw1.X.5663.1	230966	0.0275247	X	8644960	8645988	AT5G43750.1	616	3.4e-61	0.646341
gw1.XVIII.1993.1	261452	0.0275247	XVIII	6514620	6516400	AT4G31760.1	1109	1.9e-113	0.67893	peroxidase, putative
grail3.0040026601	677905	0.0275247	scaffold_40	2531056	2532767	AT4G34160.1	814	3.5e-82	0.490411	CYCD3;1 (CYCLIN D3;1); cyclin-dependent protein kinase regulator	encodes a cyclin D-type protein involved in the switch from cell proliferation to the final stages of differentiation. The gene is transcriptionally regulated by cytokinin and brassinosteroid. Protein interacts with cyclin-dependent kinase inhibitor ICK1.
estExt_Genewise1_v1.C_LG_I1550	706284	0.0275905	I	18784580	18788149	AT4G36250.1	1420	2.1e-146	0.551064	ALDH3F1 (ALDEHYDE DEHYDROGENASE 3F1); 3-chloroallyl aldehyde dehydrogenase/ aldehyde dehydrogenase (NAD)	Aldehyde dehydrogenase
estExt_fgenesh4_pm.C_LG_II0251	830112	0.0275905	II	3505611	3508372	AT3G63140.1	1550	3.6e-160	0.764128	mRNA-binding protein, putative
gw1.I.8978.1	180378	0.0275905	I	7832178	7836569	AT1G63470.1	827	1.5e-83	0.520833	DNA-binding family protein
gw1.XIX.1566.1	249166	0.0275905	XIX	7542083	7546434	AT2G40550.1	1202	1.9e-179	0.654891
fgenesh4_pg.C_LG_II001303	755123	0.0276967	II	10593786	10596130	AT5G43270.2	324	6.8e-34	0.492857	SPL2 (SQUAMOSA PROMOTER BINDING PROTEIN-LIKE 2); DNA binding / transcription factor	member of the SPL (squamosa-promoter binding protein-like) gene family, a novel gene family encoding DNA binding proteins and putative transcription factors. The genes are characterized by the presence of the SBP-box, which encodes a protein domain, the
estExt_fgenesh4_pg.C_1350039	828087	0.0276967	scaffold_135	441620	444322	AT5G08640.1	1246	5.9e-128	0.676647	FLS (FLAVONOL SYNTHASE)	Encodes a flavonol synthase that catalyzes formation of flavonols from dihydroflavonols.
eugene3.07910002	596200	0.0276967	scaffold_791	7566	8977	AT3G26040.1	719	4.1e-72	0.376652	transferase family protein
grail3.0041009401	678140	0.0278226	scaffold_41	1361314	1362931	AT1G22630.1	377	7.2e-36	0.626168
estExt_Genewise1_v1.C_LG_X0255	723778	0.0278226	X	12612565	12615241	AT1G68570.1	1965	3.8e-204	0.768595	proton-dependent oligopeptide transport (POT) family protein
estExt_fgenesh4_pg.C_LG_I2696	815717	0.0278226	I	27712994	27717329	AT4G17000.1	887	1.4e-99	0.38829
estExt_fgenesh4_pm.C_LG_I1072	829854	0.0279477	I	27379632	27380639	AT1G49975.1	405	7.7e-39	0.617647
eugene3.00161196	577061	0.0279477	XVI	11848550	11851466	AT3G51740.1	2856	1.4e-298	0.701863	IMK2 (INFLORESCENCE MERISTEM RECEPTOR-LIKE KINASE 2); ATP binding / kinase/ protein serine/threonine kinase	encodes a leucine-repeat receptor kinase expressed in inflorescence meristem. Locus association was made from performing sequence analysis with IMK3 (MRLK) whose locus association was provided by the authors.
eugene3.00140663	572618	0.0280515	XIV	5267911	5275152	AT4G02060.1	3175	0	0.851955	PRL (PROLIFERA); ATP binding / DNA binding / DNA-dependent ATPase	PROLIFERA
gw1.IV.3042.1	197953	0.0281546	IV	4734098	4735016	AT3G47620.1	543	3.7e-56	0.520599	TCP family transcription factor, putative
estExt_Genewise1_v1.C_LG_XVI1018	734671	0.0281546	XVI	1287203	1289414	AT3G56940.1	1833	3.7e-190	0.859223	AT103 (DICARBOXYLATE DIIRON 1)	Encodes a putative ZIP protein with varying mRNA accumulation in leaves, stems and roots. Has a consensus carboxylate-bridged di-iron binding site.
estExt_Genewise1_v1.C_LG_XIV1736	731365	0.0283187	XIV	3594456	3595407	AT1G01250.1	544	1.4e-53	0.585859	AP2 domain-containing transcription factor, putative	encodes a member of the DREB subfamily A-4 of ERF/AP2 transcription factor family. The protein contains one AP2 domain. There are 17 members in this subfamily including TINY.
grail3.11847000101	670499	0.0283584	scaffold_11847	46	1476	ATCG01240.1	762	1.1e-76	0.974359		30S chloroplast ribosomal protein S7
eugene3.00190832	574358	0.0283584	XIX	9989738	9991737	AT3G58100.1	409	2.9e-39	0.535211	glycosyl hydrolase family protein 17
grail3.0007029701	669100	0.0283584	XVIII	5823258	5825084	AT4G19095.1	50	0.94	0.392857	unknown protein
estExt_fgenesh4_pg.C_LG_VII1285	820140	0.0283584	VII	12541033	12542060	AT1G78995.1	385	1e-36	0.517442
gw1.IX.3663.1	203198	0.0286212	IX	7445507	7452698	AT1G08520.1	1656	0	0.801489	CHLD/PDE166 (PIGMENT DEFECTIVE 166); ATP binding / magnesium chelatase/ nucleoside-triphosphatase/ nucleotide binding
eugene3.00131118	571754	0.0286999	XIII	11505042	11507615	AT1G03630.1	1628	1.9e-168	0.806931	POR C (PROTOCHLOROPHYLLIDE OXIDOREDUCTASE); NADPH dehydrogenase/ oxidoreductase/ protochlorophyllide reductase	Encodes for a protein with protochlorophyllide oxidoreductase activity. The enzyme is NADPH- and light-dependent.
estExt_fgenesh4_pg.C_2610008	828786	0.0286999	scaffold_261	105511	108300	AT3G04020.1	167	1.3e-13	0.483871
estExt_Genewise1_v1.C_LG_III2205	712554	0.0288192	III	9828261	9831110	AT1G32060.1	1715	1.2e-177	0.815271	PRK (PHOSPHORIBULOKINASE); ATP binding / phosphoribulokinase/ protein binding
grail3.0025015101	668020	0.0288192	XVI	10889219	10890315	AT5G01530.1	1250	2.2e-128	0.847751	chlorophyll A-B binding protein CP29 (LHCB4)
estExt_fgenesh4_pg.C_LG_X1234	822177	0.0289792	X	13348289	13354323	AT2G04030.1	3355	0	0.822642	CR88 (EMBRYO DEFECTIVE 1956); ATP binding	Encodes a chloroplast-targeted 90-kDa heat shock protein located in the stroma involved in red-light mediated deetiolation response. Mutants are resistant to chlorate, have elongated hypocotyls in light, and affect the expression of NR2, CAB, and RBCS but NOT NR1 and NiR.
grail3.18433000101	674195	0.0290287	scaffold_18433	1	1059	ATCG01240.1	754	8e-76	0.967949		30S chloroplast ribosomal protein S7
eugene3.00110392	568378	0.0290287	XI	3838161	3839572	AT3G13160.1	926	4.8e-94	0.497312	pentatricopeptide (PPR) repeat-containing protein
estExt_fgenesh4_pm.C_LG_XIX0175	836093	0.0290287	XIX	8352055	8355306	AT5G53390.1	1078	3.7e-110	0.448347
estExt_fgenesh4_pg.C_LG_V0410	818368	0.0290287	V	3467865	3469598	AT1G20696.1	483	4.2e-47	0.655172	HMGB3 (HIGH MOBILITY GROUP B 3); transcription factor	Encodes a protein belonging to the subgroup of HMGB (high mobility group B) proteins that have a distinctive DNA-binding motif, the HMG-box domain. The motif confers non-sequence specific interaction with linear DNA and structure-specific binding to distorted DNA sites. The HMGB proteins are involved in the assembly of nucleoprotein complexes. Can be phosphorylated by CK2alpha.
gw1.VII.3822.1	219517	0.0290287	VII	11404593	11405843	AT5G66330.1	1372	2.6e-141	0.642686	leucine-rich repeat family protein
gw1.X.3026.1	228329	0.0290287	X	20012947	20014484	AT5G08400.2	1118	2.2e-114	0.814516
gw1.147.138.1	271570	0.0290287	scaffold_147	407965	409054	AT5G19940.1	677	1.2e-67	0.712644	plastid-lipid associated protein PAP-related / fibrillin-related
gw1.XI.3444.1	235464	0.0292069	XI	10034585	10038901	AT1G78630.1	831	5.6e-84	0.862069	EMB1473 (EMBRYO DEFECTIVE 1473); structural constituent of ribosome
gw1.66.109.1	293436	0.0295001	scaffold_66	245733	246944	AT1G08250.1	1591	1.6e-164	0.806701	prephenate dehydratase family protein
eugene3.182420001	585718	0.0296772	scaffold_18242	346	743	ATCG00630.1	209	4.5e-18	0.952381		Encodes subunit J of photosystem I.
eugene3.00400159	591814	0.0297287	scaffold_40	1177464	1178636	AT2G38740.1	767	3.4e-77	0.582645	haloacid dehalogenase-like hydrolase family protein
grail3.0023027201	653089	0.0297287	VI	6639384	6642120	AT2G38080.1	2384	1.5e-248	0.766187	IRX12/LAC4 (laccase 4); copper ion binding / oxidoreductase	Encodes a protein with similarity to putative laccase, a member of laccase family (17 members in Arabidopsis). Might be involved in cell wall biosynthesis. Mutants have a mild irregular xylem phenotype.
estExt_fgenesh4_pg.C_LG_VIII1039	820612	0.0297287	VIII	7494901	7498864	AT1G29700.1	1110	1.5e-113	0.662614
estExt_fgenesh4_pg.C_LG_XIX0756	826253	0.0297287	XIX	9378716	9382021	AT1G35680.1	552	2e-54	0.57346	50S ribosomal protein L21, chloroplast / CL21 (RPL21)
eugene3.01200022	580337	0.0298005	scaffold_120	250139	251560	AT4G03500.1	221	2.6e-18	0.288256	ankyrin repeat family protein
estExt_Genewise1_v1.C_LG_X3745	725612	0.0298005	X	616547	618272	AT3G14230.1	297	1.9e-37	0.587629	RAP2.2; DNA binding / transcription factor	encodes a member of the ERF (ethylene response factor) subfamily B-2 of ERF/AP2 transcription factor family (RAP2.2). The protein contains one AP2 domain. There are 5 members in this subfamily including RAP2.2 AND RAP2.12.
estExt_Genewise1_v1.C_LG_XIII2348	730132	0.0298005	XIII	5773169	5774787	AT3G03590.1	310	9e-29	0.535433	SWIB complex BAF60b domain-containing protein
estExt_fgenesh4_pg.C_LG_VI1688	819556	0.0298005	VI	16418919	16424294	AT5G11490.1	3526	0	0.815166	adaptin family protein
eugene3.00050726	559111	0.0299131	V	9655818	9656837	AT1G78170.1	317	1.6e-29	0.401914
grail3.0068008502	641120	0.0299131	I	17121298	17123141	AT5G62690.1	2326	2.1e-242	0.982022	TUB2 (Tubulin beta-2); structural molecule	encodes tubulin beta-2/beta-3 chain
gw1.XV.331.1	250895	0.0299131	XV	738242	740912	AT5G24314.1	456	3e-44	0.713043	PDE225/PTAC7 (PIGMENT DEFECTIVE 225)
estExt_fgenesh4_pg.C_LG_I0283	814829	0.0300252	I	2189479	2192039	AT2G38750.1	945	4.6e-96	0.588608	ANNAT4 (ANNEXIN 4, ANNEXIN ARABIDOPSIS 4); calcium ion binding / calcium-dependent phospholipid binding	Annexins are a family of calcium dependent membrane binding proteins though to be involved in Golgi mediated secretion. This is one of four annexins identified in Arabidopsis.
eugene3.02980008	589794	0.0301575	scaffold_298	90599	94411	AT3G11080.1	1289	2.5e-134	0.384876	disease resistance family protein
estExt_fgenesh4_pm.C_1200017	836962	0.0301575	scaffold_120	667234	677924	AT4G28250.1	1078	3.7e-110	0.774194	ATEXPB3 (ARABIDOPSIS THALIANA EXPANSIN B3)	putative beta-expansin/allergen protein. Naming convention from the Expansin Working Group (Kende et al, 2004. Plant Mol Bio). Involved in the formation of nematode-induced syncytia in roots of Arabidopsis thaliana.
gw1.IX.2193.1	201728	0.0301575	IX	3994482	3997990	AT4G34020.1	1346	1.5e-138	0.670984	DJ-1 family protein
estExt_Genewise1_v1.C_LG_XIV3760	732457	0.0302892	XIV	9330504	9331310	AT4G13500.1	402	1.6e-38	0.674603
eugene3.00021172	551857	0.0303994	II	9541915	9545465	AT4G33400.1	2397	6.3e-250	0.706687	dem protein-related / defective embryo and meristems protein-related
estExt_Genewise1_v1.C_LG_IV3319	714062	0.0303994	IV	5888381	5889041	AT3G18280.1	295	3.5e-27	0.588889	protease inhibitor/seed storage/lipid transfer protein (LTP) family protein
estExt_fgenesh4_pm.C_LG_V0726	831727	0.0303994	V	17817274	17822189	AT2G33560.1	1257	4e-129	0.617571	spindle checkpoint protein-related
estExt_fgenesh4_pg.C_1420041	828175	0.0304255	scaffold_142	304461	311211	AT3G59780.1	1329	9.4e-137	0.510055
eugene3.00190591	574117	0.0304255	XIX	7782376	7785835	AT5G05240.1	627	2.3e-62	0.390777
fgenesh4_pg.C_scaffold_220000015	787663	0.0304255	scaffold_220	146604	148491	AT5G13460.1	838	1e-84	0.547009	IQD11 (IQ-domain 11); calmodulin binding
grail3.0017029801	642110	0.0308134	I	27342557	27343888	AT2G22490.1	429	2.2e-41	0.412	CYCD2;1 (CYCLIN D2;1); cyclin-dependent protein kinase regulator/ protein binding	encodes a D-type cyclin whose transcription level is regulated by sucrose but not phytohormones or nitrate. Protein physically interacts with CDC2A. CycD2 kinase activity is regulated by sequestration of CycD2 protein in a form inaccessible to immunoprecipitation and probably not complexed to CDC2A.
grail3.0004021203	667523	0.0308134	XVI	4241434	4245356	AT5G06610.1	902	4.9e-108	0.670683
estExt_fgenesh4_pg.C_LG_XIX0571	826191	0.0308134	XIX	7324068	7325552	AT3G02730.1	533	2.1e-52	0.612903	ATF1/TRXF1 (THIOREDOXIN F-TYPE 1); thiol-disulfide exchange intermediate
estExt_Genewise1_v1.C_400832	740448	0.0308134	scaffold_40	2309922	2312484	AT1G01900.1	1381	2.9e-142	0.442553	subtilase family protein
estExt_fgenesh4_pg.C_870038	827523	0.0309837	scaffold_87	562107	563079	AT2G47840.1	653	4.1e-65	0.611374	tic20 protein-related
estExt_fgenesh4_pg.C_640116	827145	0.0311115	scaffold_64	853994	856574	AT1G06040.1	791	9.7e-80	0.652	STO (SALT TOLERANCE); transcription factor/ zinc ion binding	Fully complements calcineurin deficient yeast but does not encode a phosphoprotein phosphatase. Sequence has similarities to CONSTANS.
gw1.II.1731.1	410396	0.0312177	II	388091	389113	AT1G30080.1	796	2.8e-80	0.465318	glycosyl hydrolase family 17 protein
estExt_fgenesh4_pg.C_LG_X1117	822127	0.0312177	X	12350943	12353048	AT1G09740.1	289	1.5e-26	0.40625	ethylene-responsive protein, putative
estExt_fgenesh4_pm.C_LG_VI0765	832139	0.0315131	VI	16952171	16955499	AT5G11420.1	1506	1.7e-155	0.755495
eugene3.00081237	564642	0.0315131	VIII	8677265	8678231	AT1G14900.1	525	1.5e-51	0.568528	high-mobility-group protein / HMG-I/Y protein	Encodes a protein belonging to the subgroup of HMGA (high mobility group A) proteins that interact with A/T-rich stretches of DNA.
gw1.XIV.216.1	243473	0.0317856	XIV	13307558	13311591	AT5G42770.1	697	8.8e-70	0.702564
eugene3.00090811	557551	0.0319318	IX	4999972	5002443	AT2G16270.1	351	2.1e-50	0.404082
estExt_Genewise1_v1.C_LG_III0085	711657	0.0319918	III	10175371	10179518	AT5G41880.1	892	1.9e-90	0.674897	DNA primase small subunit family
eugene3.00090150	556890	0.0319918	IX	844992	845533	AT5G20935.1	322	4.8e-30	0.716049
gw1.87.73.1	424459	0.0319918	scaffold_87	496356	499774	AT2G43945.1	922	1.3e-93	0.834906
eugene3.00002553	553238	0.0319918	II	23211090	23212170	AT4G12970.1	277	2.8e-25	0.548077
grail3.0020023801	669528	0.0320514	XVIII	10365717	10370088	AT4G10310.1	64	0.13	0.461538	HKT1 (HIGH-AFFINITY K+ TRANSPORTER 1); sodium ion transporter	encodes a sodium transporter (HKT1) expressed in the phloem. Mutants over-accumulate sodium in shoot tissue and have reduced sodium in phloem sap and roots.
gw1.XVIII.1272.1	260731	0.0320514	XVIII	4514012	4517410	AT4G32760.1	1105	5.1e-113	0.75	protein transporter
estExt_Genewise1_v1.C_700185	742022	0.0321531	scaffold_70	423026	426885	AT5G28750.1	371	3.1e-35	0.58	thylakoid assembly protein, putative
estExt_fgenesh4_pm.C_LG_IX0365	833121	0.0321531	IX	4745818	4748520	AT2G14750.1	920	2.1e-93	0.736402	APK (APS KINASE); ATP binding / kinase/ transferase, transferring phosphorus-containing groups	Encodes a functional APS kinase
grail3.0220000501	675179	0.0321691	scaffold_220	117259	119138	AT5G13470.1	279	1.7e-25	0.437126
grail3.0074009801	647319	0.0321691	III	17467544	17470978	AT5G12330.2	469	2.2e-48	0.502439	LRP1 (LATERAL ROOT PRIMORDIUM 1)	A member of SHI gene family. Arabidopsis thaliana has ten members that encode proteins with a RING finger-like zinc finger motif. Despite being highly divergent in sequence, many of the SHI-related genes are partially redundant in function and synergistically promote gynoecium, stamen and leaf development in Arabidopsis. Expressed in lateral root primordia and induced by auxin.
gw1.IV.30.1	194941	0.0322697	IV	12083846	12084532	AT3G01170.1	672	3.9e-67	0.604348	structural constituent of ribosome
estExt_Genewise1_v1.C_LG_II1524	710398	0.0323486	II	1223999	1224885	AT2G17880.1	280	1.4e-25	0.454023	DNAJ heat shock protein, putative
estExt_fgenesh4_pg.C_LG_II1684	816669	0.0323486	II	14527776	14531981	AT3G62030.1	790	1.2e-79	0.605839	ROC4 (rotamase CyP 4); peptidyl-prolyl cis-trans isomerase	nuclear-encoded chloroplast stromal cyclophilin (ROC4)
estExt_fgenesh4_pm.C_410051	836505	0.0323486	scaffold_41	1607575	1611900	AT3G58140.1	1784	5.7e-185	0.779582	phenylalanyl-tRNA synthetase class IIc family protein
estExt_fgenesh4_pm.C_LG_IX0727	833338	0.0324907	IX	11883027	11884197	AT2G27960.1	428	2.8e-41	0.9625	CKS1 (CDK-SUBUNIT 1); cyclin-dependent protein kinase	catalytic subunit of cyclin dependent kinase 1. physically interact with cyclin-dependent kinases (CDKs) and play an essential, but yet not entirely resolved, role in the regulation of the cell cycle
estExt_fgenesh4_pg.C_46970001	829175	0.0324907	scaffold_4697	383	2999	AT2G20142.1	123	2.9e-08	0.29	unknown protein
estExt_fgenesh4_pg.C_LG_IV0816	817960	0.0325259	IV	7887924	7891936	AT2G32230.1	1840	6.7e-191	0.666667	pentatricopeptide (PPR) repeat-containing protein
estExt_fgenesh4_pg.C_LG_IV0450	817830	0.0325259	IV	4208852	4210935	AT5G45950.1	1113	7.3e-114	0.598854	GDSL-motif lipase/hydrolase family protein
gw1.II.1474.1	410139	0.0325259	II	9230905	9233428	AT4G34200.1	2293	6.6e-239	0.826888	EDA9 (embryo sac development arrest 9); NAD binding / amino acid binding / cofactor binding / oxidoreductase, acting on the CH-OH group of donors, NAD or NADP as acceptor / phosphoglycerate dehydrogenase
estExt_fgenesh4_pg.C_LG_II1544	816631	0.0326883	II	13039188	13043667	AT5G08610.1	2019	7.2e-210	0.60913	DEAD box RNA helicase (RH26)
eugene3.00190830	574356	0.0327437	XIX	9972714	9974139	AT1G53230.1	556	7.7e-55	0.462541	TCP3 (TCP family transcription factor 3); transcription factor	Encodes a member of a recently identified plant transcription factor family that includes Teosinte branched 1, Cycloidea 1, and proliferating cell nuclear antigen (PCNA) factors, PCF1 and 2.
gw1.VI.847.1	416474	0.0327437	VI	11384701	11388093	AT5G35100.1	947	2.8e-96	0.684588	peptidyl-prolyl cis-trans isomerase
gw1.XIII.1619.1	241370	0.0328839	XIII	3137146	3138339	AT3G04550.1	1258	3.1e-129	0.615385
gw1.XVI.2248.1	256309	0.0328839	XVI	5088962	5090792	AT4G31400.1	786	3.3e-79	0.574627
gw1.III.2017.1	414914	0.0329809	III	12866506	12866997	AT2G19170.1	113	1.3e-06	0.428571	SLP3 (Subtilisin-like serine protease 3); subtilase	Encodes a novel subtilisin-like serine protease.
estExt_fgenesh4_pg.C_LG_XVIII0863	825921	0.0329809	XVIII	10199496	10204428	AT5G57800.1	1430	5.6e-246	0.77193	WAX2; catalytic	encodes a transmembrane protein with similarity to the sterol desaturase family at the N-terminus and to the short-chain dehydrogenase/reductase family at the C-terminus. Mutant analyses indicate this protein is involved in cuticle membrane and wax biosynthesis.
gw1.XIII.1304.1	241055	0.0329809	XIII	2200054	2208360	AT1G54570.1	2201	3.7e-229	0.638066	esterase/lipase/thioesterase family protein
estExt_Genewise1_v1.C_LG_I1741	706393	0.0329809	I	19137392	19144077	AT3G23890.1	4101	0	0.581989	TOPII (TOPOISOMERASE II); ATP binding / DNA binding / DNA topoisomerase (ATP-hydrolyzing)	Encodes a topoisomerase II that is highly expressed in young seedlings. The protein is localized in the nucleus and gene expression levels are increased in proliferative tissues.
estExt_fgenesh4_pg.C_LG_I1607	815301	0.0330561	I	16566691	16571203	AT2G13360.1	1859	6.5e-193	0.860697	AGT (ALANINE:GLYOXYLATE AMINOTRANSFERASE)	Encodes a peroxisomal photorespiratory enzyme that catalyzes transamination reactions with multiple substrates. It is involved in photorespiration.
gw1.VI.1298.1	416925	0.0330561	VI	4422473	4424674	AT5G20150.1	939	2e-95	0.732075	SPX (SYG1/Pho81/XPR1) domain-containing protein
estExt_Genewise1_v1.C_410478	740771	0.0331735	scaffold_41	1715610	1722610	AT1G72190.1	1241	2e-127	0.686047	oxidoreductase family protein
grail3.0015031101	662200	0.0332904	XII	11882730	11883413	AT1G67740.1	60	0.73	0.457143	PSBY (photosystem II BY)	PsbY precursor (psbY) mRNA. This single nuclear gene is imported into the chloroplasts where it is processed into two integral membrane proteins with identical topology (PsbY-1 and PsbY-2). The protein appears to bind manganese but its role is not well understood.
estExt_Genewise1_v1.C_LG_I1046	706048	0.0332904	I	17069458	17071402	AT2G29570.1	1249	2.8e-128	0.917603	PCNA2 (PROLIFERATING CELL NUCLEAR 2); DNA binding / DNA polymerase processivity factor
grail3.0142002801	672288	0.0334069	scaffold_142	302626	304319	AT1G52310.1	54	0.1	0.352941	protein kinase family protein / C-type lectin domain-containing protein
estExt_Genewise1_v1.C_860172	742580	0.0334069	scaffold_86	587376	595734	AT5G49880.1	1233	1.4e-126	0.69774	mitotic checkpoint family protein
estExt_fgenesh4_pg.C_LG_X2153	822653	0.0335014	X	20209587	20212500	AT3G23390.1	554	1.3e-54	0.962264	60S ribosomal protein L36a/L44 (RPL36aA)
grail3.0008056401	640573	0.0335014	I	8446428	8458310	AT4G22950.1	598	2.7e-59	0.7	AGL19 (AGAMOUS-LIKE 19); transcription factor	MADS-box protein AGL19
eugene3.00020135	550820	0.0335014	II	876282	877491	AT3G03190.1	519	6.4e-51	0.495238	ATGSTF11 (GLUTATHIONE S-TRANSFERASE F11); glutathione transferase	Encodes glutathione transferase belonging to the phi class of GSTs. Naming convention according to Wagner et al. (2002).
gw1.XIII.1190.1	240941	0.0337536	XIII	1924891	1927422	AT5G27290.1	1231	2.3e-126	0.78
gw1.XIV.4057.1	247314	0.0339826	XIV	10428903	10429373	AT3G07510.1	348	8.5e-33	0.484472
eugene3.00070682	562744	0.0341665	VII	5446615	5450196	AT4G39400.1	4015	0	0.673142	BRI1 (BRASSINOSTEROID INSENSITIVE 1); kinase	Encodes a plasma membrane localized leucine-rich repeat receptor kinase involved in brassinosteroid signal transduction. BRI1 ligand is brassinolide which binds at the extracellular domain. Binding results in phosphorylation of the kinase domain which activates the BRI1 protein leading to BR responses. Residue T-1049 and either S-1044 or T-1045 were essential for kinase function in vitro and norm…
grail3.0061002701	664221	0.0341665	XIV	4481372	4483558	AT2G46900.1	1478	1.5e-152	0.595041
eugene3.01210029	580490	0.0342146	scaffold_121	446143	463185	AT5G45670.1	775	4.8e-78	0.45481	GDSL-motif lipase/hydrolase family protein
estExt_Genewise1_v1.C_LG_VIII0523	720057	0.0342146	VIII	10718418	10719917	AT3G22840.1	536	1e-52	0.58	ELIP1 (EARLY LIGHT-INDUCABLE PROTEIN); chlorophyll binding	Encodes an early light-inducible protein.
eugene3.01400033	582552	0.0342146	scaffold_140	242011	245917	AT1G55740.1	3070	0	0.756291	ATSIP1 (ARABIDOPSIS THALIANA SEED IMBIBITION 1); hydrolase, hydrolyzing O-glycosyl compounds
grail3.0012003501	664547	0.0342146	XIV	6634716	6639267	AT4G02930.1	2009	8.2e-209	0.874725	elongation factor Tu, putative / EF-Tu, putative
grail3.0022041401	659892	0.034327	X	19140737	19141268	AT1G12810.1	49	0.00014	0.636364	proline-rich family protein
eugene3.00160616	576481	0.0344823	XVI	4750547	4752724	AT3G52380.1	801	8.4e-81	0.538922	CP33 (PIGMENT DEFECTIVE 322); RNA binding	chloroplast RNA-binding protein
eugene3.00102021	567463	0.0345939	X	18191052	18191620	AT1G12810.1	72	0.0015	0.372093	proline-rich family protein
estExt_fgenesh4_pg.C_LG_IX0154	821016	0.0345939	IX	918858	923581	AT5G20950.1	2678	1.1e-279	0.797771	glycosyl hydrolase family 3 protein
gw1.XIX.963.1	248563	0.0348158	XIX	4735032	4736023	AT5G18270.1	804	4e-81	0.731707	ANAC087; transcription factor
gw1.XIII.2592.1	242343	0.0348158	XIII	6894210	6899755	AT4G27600.1	1490	8.2e-154	0.762162	pfkB-type carbohydrate kinase family protein
eugene3.00061213	561254	0.0348392	VI	11144137	11145088	AT2G42110.1	275	4.6e-25	0.448052
estExt_Genewise1_v1.C_LG_III1080	712064	0.0348392	III	15430688	15434972	AT1G27390.1	573	1.2e-56	0.557692	TOM20-2 (TRANSLOCASE OUTER MEMBRANE 20-2)	Form of TOM20, which is a component of the TOM complex, involved in transport of nuclear-encoded mitochondrial proteins
estExt_fgenesh4_pg.C_LG_X1757	822434	0.0348392	X	17314698	17317131	AT2G39870.1	277	2.5e-36	0.524823
estExt_fgenesh4_pg.C_LG_XVIII0906	825945	0.0349491	XVIII	10596021	10600323	AT2G24060.1	818	1.3e-82	0.624113	translation initiation factor 3 (IF-3) family protein
eugene3.00061782	561823	0.0349491	VI	16724760	16730796	AT5G11300.1	1036	2.2e-118	0.717314	CYC3B (MITOTIC-LIKE CYCLIN 3B FROM ARABIDOPSIS); cyclin-dependent protein kinase regulator	mitotic-like cyclin, core cell cycle gene that is expressed only in roots (RT_PCR), portions with mitotic activity only (whole mount in situ).
estExt_fgenesh4_pm.C_LG_VI0567	832036	0.0349491	VI	13488500	13491791	AT5G06290.1	994	3e-101	0.743494	2-cys peroxiredoxin, chloroplast, putative
gw1.III.2058.1	414955	0.0350368	III	10434996	10440285	AT5G61450.1	1402	1.7e-144	0.72	2-phosphoglycerate kinase-related
fgenesh4_pg.C_LG_I002334	752731	0.0350368	I	24066212	24067525	AT3G27060.1	1468	1.8e-151	0.828829	TSO2 (TSO2); ribonucleoside-diphosphate reductase	Encodes one of the 3 ribonucleotide reductase (RNR) small subunit genes. TSO2 transcription occurs predominantly at the S-phase of the cell cycle and its expression pattern is consistent with its role in dNDP biosynthesis during DNA replication in actively dividing cells. Critical for cell cycle progression, DNA damage repair and plant development.
eugene3.00130421	571057	0.0352109	XIII	2960699	2961685	AT1G06760.1	394	1.1e-37	0.507538	histone H1, putative
eugene3.00160247	576112	0.0352109	XVI	1538875	1542646	AT2G40890.1	2099	2.4e-218	0.766337	CYP98A3 (cytochrome P450, family 98, subfamily A, polypeptide 3); p-coumarate 3-hydroxylase	encodes coumarate 3-hydroxylase (C3H), a P450-dependent monooxygenase. Involved in lignin biosynthesis and flavonoid biosynthesis. Also affects the biosynthesis of coumarins such as scopoletin and scopolin as a branching-out-pathway from the phenylpropanoid acid level.
gw1.XIV.3913.1	247170	0.0352109	XIV	9845396	9847749	AT5G14400.1	597	2.3e-91	0.459259	CYP724A1 (cytochrome P450, family 724, subfamily A, polypeptide 1); oxygen binding	member of CYP724A
eugene3.00051077	559462	0.0352109	V	13748738	13749634	AT2G42840.1	296	2.7e-27	0.635417	PDF1 (PROTODERMAL FACTOR 1)	Encodes a putative extracellular proline-rich protein is exclusively expressed in the L1 layer of vegetative, inflorescence and floral meristems and the protoderm of organ primordia.
fgenesh4_pm.C_LG_X000216	804910	0.0354485	X	6824167	6838342	AT1G67830.1	1293	6.1e-133	0.637333	ATFXG1 (ALPHA-FUCOSIDASE 1); alpha-L-fucosidase/ carboxylic ester hydrolase	Encodes a protein with &945;-fucosidase activity. The activity was assessed on 2-fucosyl-lactitol. AtFXG1 was able to remove the t-fucosyl residues of XXFG xyloglucan oligosaccharides.
gw1.VIII.200.1	418772	0.0355559	VIII	11273590	11281076	AT1G04420.1	1521	4.2e-157	0.728205	aldo/keto reductase family protein
eugene3.00141403	573358	0.0355559	XIV	12439383	12440372	AT5G44005.1	132	6.6e-10	0.372093	unknown protein
grail3.0013038401	654129	0.0355559	VI	17063397	17065622	AT1G29250.1	490	7.6e-48	0.768116	nucleic acid binding
gw1.XV.2048.1	252612	0.0358351	XV	7001654	7002976	AT2G26700.1	846	4.6e-148	0.644128	protein kinase family protein
estExt_fgenesh4_pg.C_880051	827558	0.0362578	scaffold_88	689218	691328	AT3G26900.1	727	5.8e-73	0.548611	shikimate kinase family protein
grail3.0013034101	654077	0.0362578	VI	16739102	16741402	AT4G32590.1	580	2.2e-57	0.761905	ferredoxin-related
eugene3.00060930	560971	0.0362578	VI	7485543	7485786	AT3G28430.1	48	0.63	0.473684
eugene3.00061514	561555	0.0362578	VI	14403264	14406213	AT2G26250.1	1750	1.8e-238	0.798544	FDH (FIDDLEHEAD); acyltransferase	epidermis-specific, encodes a putative beta-ketoacyl-CoA synthase. probably involved in the synthesis of long-chain lipids found in the cuticle.
grail3.0038001802	648034	0.0362578	IV	5676718	5680308	AT5G38290.2	876	9.5e-89	0.676113	peptidyl-tRNA hydrolase family protein
estExt_fgenesh4_pg.C_LG_I2581	815682	0.0362578	I	26636961	26639034	AT4G34190.1	356	1.2e-33	0.541096	SEP1 (STRESS ENHANCED PROTEIN 1)	Encodes a stress enhanced protein that localizes to the thylakoid membrane and whose mRNA is upregulated in response to high light intensity. It may be involved in chlorophyll binding.
gw1.X.3496.1	228799	0.0364067	X	20944866	20945609	AT1G66240.1	324	3e-30	0.897059	ATX1; metal ion binding
gw1.VII.3077.1	218772	0.0364668	VII	9448293	9452320	AT2G15790.1	1473	5.2e-152	0.752778	SQN (SQUINT)	SQN encodes the Arabidopsis homolog of cyclophilin 40 (CyP40). It is specifically required for the vegetative but not the reproductive maturation of the shoot.
eugene3.00120993	570340	0.0364668	XII	12027114	12032747	AT5G50920.1	3991	0	0.87405	CLPC (HEAT SHOCK PROTEIN 93-V); ATP binding / ATPase	Encodes a protein that is similar to ATP-dependent Clp protease ATP-binding subunit / ClpC. Involved in protein import into the chloroplast. May provide ATP source that drives the TIC (Translocon at the Inner envelope membrane of Chloroplasts) translocation machinery.
eugene3.00130826	571462	0.0366744	XIII	7433295	7434557	AT1G51060.1	608	2.4e-60	0.924812	histone H2A, putative
gw1.VIII.1853.1	420425	0.0367776	VIII	10060163	10063005	AT2G02740.2	806	2.5e-81	0.780749	ATWHY3/PTAC11 (A. THALIANA WHIRLY 3)	Encodes a homolog of the potato p24 protein. It shares the conserved KGKAAL domain, a putative DNA-binding domain, with potato p24 and is localized to the plastid and not the nucleus.
estExt_fgenesh4_pm.C_LG_IX0138	832984	0.0367776	IX	1715466	1717562	AT2G41990.1	820	8.2e-83	0.567308
eugene3.00030502	553869	0.0369164	III	7176764	7177114	AT5G40420.1	65	0.77	0.366197	OLEO2 (OLEOSIN 2)	Encodes oleosin2, a protein found in oil bodies, involved in seed lipid accumulation. Suppression of OLEO1 (and OLEO2) resulted in an aberrant phenotype of embryo cells that contain unusually large oilbodies that are not normally observed in seeds. Changes in the size of oilbodies caused disruption of storage organelles, altering accumulation of lipids and proteins and causing delay in germinatio…
estExt_Genewise1_v1.C_LG_V2675	715838	0.0369164	V	921393	922198	AT2G22430.1	436	4e-42	0.767857	ATHB6 (ARABIDOPSIS THALIANA HOMEOBOX PROTEIN 6); transcription factor	Encodes a homeodomain leucine zipper class I (HD-Zip I) protein.
fgenesh4_pg.C_LG_I000818	751215	0.0369164	I	6714039	6718219	AT1G64390.1	2701	3.9e-282	0.7936	endo-1,4-beta-glucanase, putative / cellulase, putative
eugene3.00081476	564881	0.0370184	VIII	10701500	10702547	AT3G22840.1	491	6e-48	0.565	ELIP1 (EARLY LIGHT-INDUCABLE PROTEIN); chlorophyll binding	Encodes an early light-inducible protein.
estExt_fgenesh4_pg.C_LG_XV0323	824579	0.0370184	XV	3407825	3417335	AT1G48650.1	4305	0	0.778719	helicase domain-containing protein
eugene3.00110284	568270	0.0374451	XI	2903552	2907540	AT1G11120.1	255	6.1e-23	0.59
gw1.XV.1016.1	251580	0.0374451	XV	3839730	3840425	AT1G73620.1	1023	2.5e-104	0.769565	thaumatin-like protein, putative / pathogenesis-related protein, putative
estExt_Genewise1_v1.C_280192	739204	0.0375231	scaffold_28	636379	637315	AT1G74930.1	426	4.6e-41	0.519802	AP2 domain-containing transcription factor, putative	encodes a member of the DREB subfamily A-5 of ERF/AP2 transcription factor family. The protein contains one AP2 domain. There are 15 members in this subfamily including RAP2.1, RAP2.9 and RAP2.10.
estExt_fgenesh4_pg.C_400155	826745	0.0375231	scaffold_40	1172196	1177028	AT3G60190.1	2715	1.3e-283	0.831731	ADL4/ADLP2/DRP1E/EDR3 (DYNAMIN-LIKE PROTEIN 4); GTP binding / GTPase	At3g60190 encodes Arabidopsis dynamin-related protein 1E, DRP1E, also known as EDR3, ADL4 and ADL1E, which is 624 amino acid residues long, has a predicted mass of 69.8 kDa and a pI of 7.5. Dynamin-related protein 1E belongs to a plant-specific subclass of dynamin-related proteins (DRP1), consisting of five members in Arabidopsis (A, B, C, D, E). This class is characterized by having an N-termina…
gw1.VII.2785.1	218480	0.037623	VII	8109187	8117372	AT4G37280.1	1189	6.4e-122	0.676647	MRG family protein
grail3.0010031101	656599	0.037678	VIII	6328712	6331891	AT5G30510.1	1653	4.4e-171	0.801932	RPS1 (ribosomal protein S1); RNA binding
eugene3.00410149	592306	0.037678	scaffold_41	1575885	1580352	AT1G35340.1	814	3.5e-82	0.635659	ATP-dependent protease La (LON) domain-containing protein
estExt_fgenesh4_pg.C_LG_I1877	815393	0.0377771	I	19004404	19008931	AT5G12470.1	1226	7.7e-126	0.738739
estExt_Genewise1_v1.C_LG_XVIII2410	737598	0.0377771	XVIII	8310498	8312960	AT3G24590.1	888	5.1e-90	0.830769	signal peptidase I family protein
eugene3.00050802	559187	0.0380947	V	10938309	10939766	AT5G14320.1	646	2.2e-64	0.752941	30S ribosomal protein S13, chloroplast (CS13)
estExt_fgenesh4_pg.C_LG_VIII1198	820694	0.0380947	VIII	8926405	8927945	AT2G01755.1	342	3.7e-32	0.610169
gw1.IX.3660.1	203195	0.0381701	IX	7439151	7442880	AT3G20070.1	523	2.4e-51	0.434932	TTN9 (TITAN9)	Encodes a plant-specific protein of unknown function. Mutant embryos contain at most four small cells. The endosperm nucleoli are enlarged. Gene is expressed in siliques based on EST information.
eugene3.00021438	552123	0.0381701	II	11802719	11807900	AT4G00730.1	1941	4.1e-294	0.726592	ANL2 (ANTHOCYANINLESS 2); transcription factor	Encodes a homeodomain protein of the HD-GLABRA2 group. Involved in the accumulation of anthocyanin and in root development
eugene3.00081436	564841	0.0381701	VIII	10386749	10388079	AT1G05385.1	499	8.5e-49	0.731884	photosystem II 11 kDa protein-related
estExt_Genewise1_v1.C_LG_XI0685	727210	0.0382006	XI	13754505	13756556	AT1G79080.1	1651	7.1e-171	0.679121	pentatricopeptide (PPR) repeat-containing protein
gw1.97.33.1	298870	0.0382006	scaffold_97	184640	185611	AT1G15710.1	1177	1.2e-120	0.681957	prephenate dehydrogenase family protein
gw1.VIII.1250.1	419822	0.0382006	VIII	2680806	2688916	AT5G13550.1	2479	1.3e-258	0.776509	SULTR4;1 (Sulfate transporter 4.1); sulfate transporter	Encodes a sulfate transporter.
eugene3.00130402	571038	0.0382006	XIII	2819294	2823584	AT5G28750.1	362	2.8e-34	0.569536	thylakoid assembly protein, putative
grail3.0004035701	667705	0.0382753	XVI	6002952	6004719	AT2G39460.1	653	4.1e-65	0.871795	ATRPL23A (RIBOSOMAL PROTEIN L23A); RNA binding / structural constituent of ribosome	Encodes a putative ribosomal protein L23a (AtrpL23a).
grail3.0015000501	661833	0.0382831	XII	7641321	7642209	AT3G42660.1	365	1.8e-33	0.470588	nucleotide binding
estExt_Genewise1_v1.C_LG_XII0217	728529	0.0382831	XII	12627773	12633724	AT4G25640.1	1695	1.5e-175	0.691796	MATE efflux family protein
fgenesh4_pm.C_LG_XI000126	805851	0.0382831	XI	4668438	4669145	AT2G34620.1	896	7.2e-91	0.726087	mitochondrial transcription termination factor-related / mTERF-related
eugene3.00051459	559844	0.0382831	V	16766999	16767942	AT4G36040.1	276	3.6e-25	0.423729	DNAJ heat shock N-terminal domain-containing protein (J11)
fgenesh4_pg.C_LG_VI001257	762947	0.0384752	VI	12223996	12225494	AT2G42740.1	893	1.5e-90	0.961111	RPL16A (ribosomal protein large subunit 16A); structural constituent of ribosome	encodes a cytosolic ribosomal protein L16, which is a constituent of 60S large ribosomal complex. Gene is expressed in root stele and anthers and expression is induced by auxin treatment.
gw1.IV.722.1	195633	0.0384821	IV	14906441	14909772	AT2G21385.1	1120	1.3e-114	0.768116
gw1.I.2372.1	173772	0.0384821	I	21356683	21356862	AT5G14920.1	273	7.5e-25	0.716667	gibberellin-regulated family protein
gw1.XV.2912.1	253476	0.0384821	XV	9337406	9337894	AT5G62360.1	359	5.8e-34	0.461538	invertase/pectin methylesterase inhibitor family protein
estExt_fgenesh4_pg.C_LG_IX0405	821134	0.0384821	IX	2556195	2560550	AT2G21280.1	1378	6e-142	0.766082	GC1 (GIANT CHLOROPLAST 1); catalytic/ coenzyme binding	A nuclear-encoded, plastid-targeted protein (AtSulA) whose overexpression causes severe yet stochastic plastid (shown in chloroplasts and leucoplasts) division defects. The protein does not appear to interact with either AtFtsZ proteins when studied in a yeast two-hybrid system.
grail3.0008036902	640355	0.0384821	I	6630980	6633823	AT4G11010.1	970	1e-98	0.770833	NDPK3 (NUCLEOSIDE DIPHOSPHATE KINASE 3); ATP binding / nucleoside diphosphate kinase	nucleoside diphosphate kinase 3 (ndpk3)
estExt_fgenesh4_pg.C_LG_VI1540	819485	0.0385331	VI	15265895	15268497	AT4G33030.1	1989	1.1e-206	0.796715	SQD1 (sulfoquinovosyldiacylglycerol 1); UDPsulfoquinovose synthase	involved in sulfolipid biosynthesis
estExt_fgenesh4_pg.C_700026	827296	0.0387445	scaffold_70	185783	189581	AT3G18680.1	1151	6.9e-118	0.930328	aspartate/glutamate/uridylate kinase family protein
fgenesh4_pg.C_scaffold_1790000003	791055	0.0387445	scaffold_1790	4467	5127	AT5G23570.1	443	7.3e-43	0.480447	SGS3 (SUPPRESSOR OF GENE SILENCING 3)	Required for posttranscriptional gene silencing and natural virus resistance.SGS3 is a member of an unknown protein family. Members of this family have predicted coiled coiled domains suggesting oligomerization and a potential zinc finger domain. Involved in the production of trans-acting siRNAs, through direct or indirect stabilization of cleavage fragments of the primary ta-siRNA transcript. Ac…
estExt_fgenesh4_pg.C_LG_IX0044	820971	0.0387945	IX	291339	294903	AT1G76310.1	1125	2.1e-126	0.637119	CYCB2;4 (CYCLIN B2;4); cyclin-dependent protein kinase regulator	core cell cycle genes
gw1.II.1521.1	410186	0.0387945	II	6466356	6468879	AT1G36320.1	1255	6.5e-129	0.715596
estExt_fgenesh4_pm.C_LG_XIV0571	835035	0.0388883	XIV	13674977	13677065	AT3G62760.1	762	1.1e-76	0.636792	ATGSTF13 (Arabidopsis thaliana Glutathione S-transferase (class phi) 13); glutathione transferase	Encodes glutathione transferase belonging to the phi class of GSTs. Naming convention according to Wagner et al. (2002).
gw1.131.123.1	268121	0.0388883	scaffold_131	259124	262097	AT1G72890.1	305	3.1e-28	0.418182	disease resistance protein (TIR-NBS class), putative
fgenesh4_pm.C_LG_VI000532	802185	0.0388883	VI	11892543	11896274	AT4G30950.1	1826	2e-189	0.818182	FAD6 (FATTY ACID DESATURASE 6); omega-6 fatty acid desaturase	Chloroplastic enzyme responsible for the synthesis of 16:2 and 18:2 fatty acids from galactolipids, sulpholipids and phosphatidylglycerol. Uses ferredoxin as electron donor. Gene mutation resulted in reduced level of unsaturated fatty acids leading to susceptibility to photoinhibition.
grail3.0053022201	641534	0.0389818	I	20712374	20715373	AT2G30170.1	983	4.4e-100	0.662116	catalytic
estExt_fgenesh4_pg.C_LG_V0237	818313	0.0389818	V	1926715	1932296	AT5G10010.1	1241	2e-127	0.657061
estExt_Genewise1_v1.C_LG_III0871	711983	0.039194	III	17277104	17281238	AT3G61790.1	1227	6.1e-126	0.813869	seven in absentia (SINA) family protein
fgenesh4_pg.C_scaffold_131000057	784623	0.039194	scaffold_131	376849	381095	AT1G09390.1	1267	3.5e-130	0.694611	GDSL-motif lipase/hydrolase family protein
eugene3.00041091	556378	0.039194	IV	13373560	13375350	AT3G02150.2	432	1.6e-49	0.669231	PTF1 (PLASTID TRANSCRIPTION FACTOR 1); transcription factor	a chloroplast trans-acting factor of the psbD light-responsive promoter.
estExt_fgenesh4_pg.C_LG_XVIII0493	825782	0.039194	XVIII	6316316	6322056	AT5G67440.1	1305	3.3e-134	0.483165	phototropic-responsive NPH3 family protein
eugene3.00160794	576659	0.039194	XVI	6673100	6679851	AT5G03070.1	2051	2.9e-213	0.766859	binding
estExt_fgenesh4_pg.C_2020011	828679	0.039194	scaffold_202	91595	97047	AT4G20430.1	3091	0	0.705113	subtilase family protein
gw1.IV.1262.1	196173	0.039194	IV	16037265	16041333	AT2G19090.1	610	3.6e-77	0.407713
eugene3.00031084	554451	0.0393083	III	12699803	12702882	AT4G23740.1	2032	3e-211	0.645669	leucine-rich repeat transmembrane protein kinase, putative
estExt_Genewise1_v1.C_LG_XIV3958	732569	0.0394003	XIV	10089469	10092519	AT5G39740.1	1295	3.8e-133	0.81	60S ribosomal protein L5 (RPL5B)
estExt_fgenesh4_pm.C_LG_VII0345	832349	0.039514	VII	9399256	9401228	AT2G26560.1	1083	1.1e-110	0.583113	PLP2 (PHOSPHOLIPASE A 2A); nutrient reservoir	encodes a lipid acyl hydrolase with wide substrate specificity that accumulates upon infection by fungal and bacterial pathogens. Protein is localized in the cytoplasm in healthy leaves, and in membranes in infected cells.
estExt_fgenesh4_kg.C_LG_XVIII0013	814484	0.0396963	XVIII	5504611	5505691	AT3G47650.1	338	9.7e-32	0.67033	bundle-sheath defective protein 2 family / bsd2 family
estExt_fgenesh4_pm.C_LG_IX0598	833264	0.0396963	IX	8521765	8523463	AT5G59480.1	891	2.4e-90	0.609589	haloacid dehalogenase-like hydrolase family protein
gw1.VI.1497.1	417124	0.0396963	VI	6701297	6705803	AT5G01220.1	1898	4.8e-197	0.813364	SQD2 (SULFOQUINOVOSYLDIACYLGLYCEROL 2); UDP-sulfoquinovose:DAG sulfoquinovosyltransferase/ transferase, transferring glycosyl groups	involved in sulfolipid biosynthesis
estExt_fgenesh4_pg.C_LG_XI0910	822987	0.0400344	XI	10789148	10792056	AT1G53250.1	581	1.7e-57	0.450909	endonuclease
fgenesh4_pg.C_LG_II000619	754439	0.0400344	II	4490092	4498919	AT1G76740.1	191	2.7e-13	0.223275
eugene3.00081119	564524	0.0400796	VIII	7688751	7694164	AT1G68560.1	3779	0	0.767598	ATXYL1/XYL1 (ALPHA-XYLOSIDASE 1); alpha-N-arabinofuranosidase/ hydrolase, hydrolyzing O-glycosyl compounds / xylan 1,4-beta-xylosidase	Encodes a bifunctional alpha-l-arabinofuranosidase/beta-d-xylosidase that belongs to family 3 of glycoside hydrolases.
grail3.0016020101	662757	0.0400796	XIII	1501696	1503568	AT3G05330.1	891	2.4e-90	0.540816	ATN (A. THALIANA TAN1)	Encodes a protein with moderate sequence similarity to the maize microtubule-binding protein TANGLED1. A single base-pair deletion (-A) at position Chr3:1519176 in Columbia relative to the Landsberg erecta and Achkarren-2 ecotype (see ESTs DR378436 and CB26450) introduces a frame-shift and premature termination codon. The protein encoded from the Columbia gene is truncated by 29 amino acids relat…
grail3.0022008301	659451	0.0400796	X	16508685	16509884	AT3G46430.1	85	6.3e-05	0.482759
estExt_Genewise1_v1.C_LG_VI1197	717226	0.0402583	VI	7641466	7642436	AT2G38540.1	329	8.7e-31	0.54386	LP1 (nonspecific lipid transfer protein 1)	Non-specific lipid transfer protein. Binds calmodulin in a Ca2+-independent manner. Localized to the cell wall. Specifically expressed in L1 epidermal layer.
eugene3.01200096	580411	0.0403696	scaffold_120	899175	902180	AT5G17680.1	998	1.1e-101	0.358904	disease resistance protein (TIR-NBS-LRR class), putative
estExt_fgenesh4_pg.C_LG_XIX0326	826111	0.0404582	XIX	3989033	3992246	AT2G40490.1	1564	1.2e-161	0.778325	HEME2; uroporphyrinogen decarboxylase
gw1.44.174.1	288961	0.0404582	scaffold_44	802392	803860	AT1G17710.1	1035	1.3e-105	0.703297	phosphoric monoester hydrolase
estExt_Genewise1_v1.C_LG_XIII0701	729481	0.0405229	XIII	884339	887595	AT5G27930.1	1472	6.6e-152	0.729947	protein phosphatase 2C, putative / PP2C, putative
gw1.IX.4520.1	204055	0.0405229	IX	9528840	9529283	AT4G25200.1	330	6.9e-31	0.496599	ATHSP23.6-MITO (MITOCHONDRION-LOCALIZED SMALL HEAT SHOCK PROTEIN 23.6)	AtHSP23.6-mito mRNA, nuclear gene encoding mitochondrial
estExt_Genewise1_v1.C_LG_XV0224	732807	0.0405229	XV	498119	500346	AT5G53560.1	471	7.8e-46	0.698529	ATB5-A (Cytochrome b5 A)	Encodes a cytochrome b5 isoform that can be reduced by AtCBR, a cytochrome b5 reductase.
estExt_fgenesh4_pg.C_LG_VIII0787	820498	0.0405229	VIII	5679687	5687708	AT1G69450.1	2327	1.7e-242	0.601955
eugene3.00101294	566736	0.0406105	X	13316007	13319065	AT1G68920.3	714	7.2e-84	0.53481	basic helix-loop-helix (bHLH) family protein
gw1.I.8095.1	179495	0.0406757	I	5237541	5240875	AT5G44600.1	741	1.9e-74	0.651786
eugene3.00101651	567093	0.0407828	X	15689528	15692977	AT1G16330.1	1160	7.6e-119	0.689024	CYCB3;1 (CYCLIN B3;1); cyclin-dependent protein kinase	core cell cycle genes
estExt_Genewise1_v1.C_LG_X3658	725575	0.0407828	X	347702	349105	AT1G48330.1	220	3.1e-19	0.642857
estExt_fgenesh4_pg.C_LG_XIV1374	824462	0.0409111	XIV	13364210	13366171	AT5G42765.1	598	2.7e-59	0.593458
eugene3.00150807	575412	0.0409305	XV	7534755	7536426	AT5G50810.1	324	3e-30	0.802632	TIM8 (Arabidopsis thaliana translocase inner membrane subunit 8); protein translocase	Encodes a small zinc finger-like protein that is a component of the mitochondrial protein import apparatus.
gw1.I.3234.1	174634	0.0409305	I	24510760	24513726	AT3G02040.1	1274	6.3e-131	0.66756	SRG3 (SENESCENCE-RELATED GENE 3); glycerophosphodiester phosphodiesterase
estExt_fgenesh4_pg.C_LG_XIX0774	826261	0.0409305	XIX	9490138	9491522	AT1G15000.1	67	1.8	0.304348	SCPL50 (serine carboxypeptidase-like 50); serine carboxypeptidase
gw1.I.9590.1	180990	0.0409305	I	9872658	9874638	AT1G08510.1	866	1.1e-87	0.556701	FATB (FATTY ACYL-ACP THIOESTERASES B); acyl carrier/ acyl-ACP thioesterase	Encodes an acyl-acyl carrier protein thioesterase. Hydrolyzes primarily saturated acyl-ACPs with chain lengths that vary between 8 and 18 carbons. Involved in saturated fatty acid synthesis. Nuclear-encoded, plastid-targeted globular protein that is functional as dimer.
grail3.0127005201	671227	0.0409305	scaffold_127	586678	587783	AT1G62520.1	807	1.9e-81	0.619048
estExt_Genewise1_v1.C_290455	740041	0.0410382	scaffold_29	2960676	2964156	AT3G13960.1	358	2.4e-37	0.460317	AtGRF5 (GROWTH-REGULATING FACTOR 5)	Growth regulating factor encoding transcription activator. One of the nine members of a GRF gene family, containing nuclear targeting domain. Involved in leaf development and expressed in root, shoot and flower.
estExt_fgenesh4_pg.C_LG_XVIII0897	825940	0.0410382	XVIII	10504922	10508566	AT4G30820.1	327	1.4e-46	0.643564	cyclin-dependent kinase-activating kinase assembly factor-related / CDK-activating kinase assembly factor-related
grail3.0003001601	642747	0.0411236	II	175097	175657	AT1G76560.1	316	2.1e-29	0.694118	CP12-3
gw1.IV.4064.1	198975	0.0411236	IV	8424865	8429404	AT5G38660.1	906	6.3e-92	0.794521	APE1 (ACCLIMATION OF PHOTOSYNTHESIS TO ENVIRONMENT)	mutant has Altered acclimation responses;
grail3.0039017801	644595	0.0411236	II	13266778	13267482	AT1G01250.1	521	3.9e-51	0.647059	AP2 domain-containing transcription factor, putative	encodes a member of the DREB subfamily A-4 of ERF/AP2 transcription factor family. The protein contains one AP2 domain. There are 17 members in this subfamily including TINY.
grail3.0036016201	658207	0.0412935	X	6362856	6366576	AT2G35880.1	240	4.5e-20	0.320819
grail3.2381000101	675419	0.0412935	scaffold_2381	677	1654	AT1G78590.1	385	1e-36	0.643478	ATNADK-3/NADK3 (NAD(H) kinase 3); NAD+ kinase/ NADH kinase	Encodes a NADH kinase which can synthesize NADPH from NADH; also utilizes NAD+ as substrate although NADH is the preferred substrate.
gw1.X.6172.1	231475	0.0412935	X	10272117	10273695	AT1G60060.1	1152	5.4e-118	0.825758
eugene3.01180096	580161	0.0413114	scaffold_118	887350	891336	AT4G17600.1	791	9.7e-80	0.610895	LIL3:1; transcription factor	Encodes Lil3:1 (light-harvesting-like) protein. Belongs to the Lhc super-gene family encodes the light-harvesting chlorophyll a/b-binding (LHC) proteins that constitute the antenna system of the photosynthetic apparatus. A generic LHC motif is present in Lil3:1.
eugene3.00091533	558273	0.0413114	IX	10921191	10921599	AT4G33660.1	117	2.6e-08	0.533333
eugene3.01700004	585029	0.0413114	scaffold_170	15739	20994	AT2G44150.1	1325	2.5e-136	0.69146	SET domain-containing protein (ASHH3)
eugene3.12970002	581333	0.0413114	scaffold_1297	10271	11956	AT4G39490.1	1501	5.6e-155	0.550193	CYP96A10 (cytochrome P450, family 96, subfamily A, polypeptide 10); heme binding / iron ion binding / monooxygenase	member of CYP96A
estExt_fgenesh4_pm.C_LG_II0256	830114	0.0414796	II	3637591	3640241	AT4G02840.1	549	4.3e-54	0.912281	small nuclear ribonucleoprotein D1, putative / snRNP core protein D1, putative / Sm protein D1, putative
eugene3.00051288	559673	0.0414796	V	15423466	15425124	AT5G59540.1	868	6.7e-88	0.485876	oxidoreductase, 2OG-Fe(II) oxygenase family protein
eugene3.00130737	571373	0.0417133	XIII	6369873	6371849	AT5G17540.1	1329	9.4e-137	0.582251	transferase family protein
fgenesh4_pg.C_LG_III000862	757320	0.0417133	III	10465875	10473259	AT5G62410.1	4598	0	0.779387	SMC2 (STRUCTURAL MAINTENANCE OF CHROMOSOMES 2)	SMC2-1 (SMC2)
estExt_Genewise1_v1.C_LG_I6490	708296	0.0417133	I	469469	473325	AT1G55320.1	1961	1e-203	0.704415	ligase
eugene3.00640242	594654	0.0417743	scaffold_64	1898910	1904413	AT1G03780.2	1723	1.7e-178	0.535311	targeting protein-related
eugene3.00080873	564278	0.0417743	VIII	5831916	5835162	AT1G13890.1	915	7e-93	0.688716	SNAP30 (synaptosomal-associated protein 30)	Encodes a member of a gene family homologous to mammalian SNAP25, a type of SNARE proteins with two chains. There are three members in Arabidopsis: SNAP30, SNAP29, and SNAP33.
estExt_fgenesh4_pg.C_440087	826955	0.0417743	scaffold_44	1069077	1076588	AT1G55150.1	2146	2.5e-223	0.828343	DEAD box RNA helicase, putative (RH20)
estExt_fgenesh4_pg.C_LG_VIII1289	820724	0.0419621	VIII	9808387	9811288	AT1G68660.1	150	8.1e-12	0.343284
fgenesh4_pg.C_LG_II002516	756336	0.0419999	II	23259058	23260451	AT5G48500.1	349	6.6e-33	0.496855
grail3.0115004201	648345	0.0420598	IV	8963189	8964116	AT5G38760.1	251	1.6e-22	0.705882
eugene3.00160773	576638	0.0421639	XVI	6407308	6408646	AT5G02850.1	1202	2.7e-123	0.623472	hydroxyproline-rich glycoprotein family protein
gw1.VII.3672.1	219367	0.0422232	VII	11112409	11114943	AT5G17760.1	1356	1.3e-139	0.602564	AAA-type ATPase family protein
gw1.I.8094.1	179494	0.0422232	I	5229432	5233656	AT3G46740.1	3348	0	0.845638	TOC75-III (translocon outer membrane complex 75-III); protein translocase	Component of the translocon outer membrane (TOC) complex. Forms the outer envelope translocation channel (beta-barrel). Plays a role in preprotein conductance. Imported into chloroplast. Expressed in young dividing photosynthetic tissues. Knockout mutants are embryo lethal with arrested development at the two-cell stage. Knockout mutants have abnormal etioplasts.
estExt_fgenesh4_pm.C_LG_I0932	829783	0.0422232	I	24054564	24057377	AT1G60550.1	1357	1e-139	0.796353	naphthoate synthase, putative / dihydroxynaphthoic acid synthetase, putative / DHNA synthetase, putative
grail3.0025024101	668126	0.0422232	XVI	11872665	11874377	AT5G01650.1	463	5.5e-45	0.775862	macrophage migration inhibitory factor family protein / MIF family protein
grail3.0008035101	640334	0.0423045	I	6523966	6524270	AT5G42070.1	333	3.3e-31	0.7375
grail3.0130000201	671385	0.0425556	scaffold_130	58725	59461	AT2G15960.1	133	5.1e-10	0.394737	unknown protein
eugene3.00180764	578540	0.0425556	XVIII	8899620	8905883	AT2G19880.1	2174	2.7e-226	0.790698	ceramide glucosyltransferase, putative
gw1.V.85.1	204684	0.042681	V	12298430	12300139	AT1G44000.1	704	1.6e-70	0.654206
eugene3.00400367	592022	0.0427837	scaffold_40	2659355	2661340	AT5G01450.1	412	1.4e-39	0.299191	protein binding / zinc ion binding
estExt_Genewise1_v1.C_LG_IX1362	721810	0.0428638	IX	2372623	2376008	AT2G21170.1	1221	2.6e-125	0.778481	TIM (TRIOSEPHOSPHATE ISOMERASE); triose-phosphate isomerase	Encodes a nuclear triosephosphate isomerase.
estExt_fgenesh4_pm.C_LG_VI0124	831805	0.0428638	VI	2610714	2612946	AT3G57000.1	951	1.1e-96	0.634551	nucleolar essential protein-related
gw1.VI.626.1	416253	0.0428638	VI	10719086	10719631	AT1G65870.1	510	5.8e-50	0.55	disease resistance-responsive family protein
eugene3.00101989	567431	0.0429662	X	17934408	17935016	AT5G57080.1	179	6.9e-15	0.6	unknown protein
estExt_fgenesh4_pm.C_LG_I0780	829690	0.0429662	I	19938110	19940620	AT1G14980.1	421	1.6e-40	0.793814	CPN10 (CHAPERONIN 10)	Encodes mitochondrial-localized chaperonin 10 that complements the E.coli groES mutant. Its mRNA is upregulated in response to heat shock treatment and is expressed uniformly in various organs.
eugene3.01450041	582963	0.0430908	scaffold_145	563956	567714	AT5G56590.1	1782	9.3e-185	0.736383	glycosyl hydrolase family 17 protein
eugene3.00020933	551618	0.0431927	II	7284619	7287360	AT4G09060.1	751	1.7e-75	0.480597
eugene3.00002047	552732	0.0431927	II	18849433	18851088	AT1G05010.1	1293	6.1e-133	0.764331	EFE (ethylene forming enzyme)	Encodes 1-aminocyclopropane-1-carboxylate oxidase
eugene3.00010790	548349	0.0435077	I	6767471	6770980	AT5G41860.1	131	2.9e-10	0.461538	unknown protein
grail3.0170002101	673777	0.0435077	scaffold_170	123207	126976	AT1G26320.1	1266	4.5e-130	0.68272	NADP-dependent oxidoreductase, putative
estExt_fgenesh4_pg.C_1270005	827867	0.0435077	scaffold_127	58375	61254	AT1G12410.1	1094	7.5e-112	0.758865	CLPR2 (Clp protease proteolytic subunit 2); endopeptidase Clp	Encodes a ClpP-related sequence. Though similar to ClpP proteins, this does not contains the highly conserved catalytic triad of Ser-type proteases (Ser-His-Asp). The name reflects nomenclature described in Adam et. al (2001).
estExt_Genewise1_v1.C_LG_VI0793	717040	0.0435077	VI	13934531	13936723	AT3G11500.1	384	1.3e-36	0.949367	small nuclear ribonucleoprotein G, putative / snRNP-G, putative / Sm protein G, putative
eugene3.01470073	583188	0.0435077	scaffold_147	521513	522561	AT2G24395.1	363	2.2e-34	0.544	chaperone protein dnaJ-related
estExt_fgenesh4_pg.C_LG_XIV0997	824334	0.0435077	XIV	8750821	8753025	AT5G35670.1	553	1.6e-54	0.385922	IQD33 (IQ-domain 33); calmodulin binding
grail3.0003037201	643213	0.0436412	II	2848836	2851310	AT4G14550.1	757	3.9e-76	0.659483	IAA14 (SOLITARY ROOT); transcription factor	IAA14 is a member of the Aux/IAA protein family. Involved in lateral root development. Gain of function mutation decreases auxin-inducible gene expression. Protein is localized to the nucleus. Expressed in stele and root tip epidermis. Functions as a negative regulator of ARF7/19.
gw1.XVII.1044.1	259053	0.0436412	XVII	4299969	4301325	AT1G69780.1	622	7.8e-62	0.584071	ATHB13 (ARABIDOPSIS THALIANA HOMEOBOX PROTEIN 12); DNA binding / transcription factor	Encodes a homeodomain leucine zipper class I (HD-Zip I) protein.
estExt_Genewise1_v1.C_LG_IV3778	714237	0.0436412	IV	7467643	7478958	AT5G17270.1	1591	3.4e-215	0.5625	tetratricopeptide repeat (TPR)-containing protein
gw1.I.313.1	171713	0.0436412	I	13694920	13696149	AT3G16250.1	616	3.4e-61	0.773973	ferredoxin-related
grail3.0008058501	640598	0.0437188	I	8639520	8642994	AT4G22830.1	502	4.1e-49	0.569892
gw1.VII.2944.1	218639	0.0439412	VII	8741115	8750617	AT5G67100.1	3813	0	0.687898	DNA-directed DNA polymerase alpha catalytic subunit, putative
fgenesh4_pg.C_LG_VI001903	763593	0.0439412	VI	18026982	18031842	AT2G14820.1	1245	7.5e-128	0.526733	phototropic-responsive NPH3 family protein
eugene3.00070635	562697	0.0440409	VII	4991769	4997528	AT5G10010.1	1236	4.2e-130	0.648256
grail3.0144000401	658372	0.0440409	X	8155912	8156911	AT3G50200.1	64	0.046	0.325581
fgenesh4_pm.C_LG_IX000553	804506	0.044163	IX	7724827	7726411	AT5G58770.1	865	1.4e-87	0.666667	dehydrodolichyl diphosphate synthase, putative / DEDOL-PP synthase, putative
gw1.XIV.2655.1	245912	0.0442395	XIV	6041155	6048252	AT1G03000.1	3006	0	0.659664	PEX6 (PEROXIN6); ATPase	Encodes an apparent ATPase similar to yeast and human protein required for peroxisomal biogenesis. May facilitate recycling of PEX5, the peroxisomal matrix protein receptor, and thereby promote peroxisomal matrix protein import.
gw1.VI.427.1	416054	0.0444373	VI	14822716	14823947	AT5G21430.1	559	3.7e-55	0.653179	DNAJ heat shock N-terminal domain-containing protein
estExt_Genewise1_v1.C_LG_VI2591	717823	0.0444373	VI	14933160	14937230	AT5G26210.1	1154	3.3e-118	0.818898	PHD finger family protein
estExt_Genewise1_v1.C_LG_VI2460	717772	0.0444903	VI	16433549	16434715	AT1G15250.1	451	1e-43	0.87234	60S ribosomal protein L37 (RPL37A)
estExt_fgenesh4_pg.C_LG_IV0314	817788	0.0444903	IV	2817820	2821147	AT5G40580.1	1251	1.7e-128	0.862319	PBB2 (20S proteasome beta subunit B 2); peptidase	Encodes 20S proteasome beta subunit PBB2 (PBB2).
fgenesh4_pg.C_LG_III000076	756534	0.0447096	III	798591	799452	AT1G10910.1	87	0.022	0.347826
estExt_fgenesh4_pg.C_LG_X1004	822079	0.0447096	X	11364354	11367579	AT1G23110.1	961	9.3e-98	0.744
gw1.XIII.2947.1	242698	0.0447847	XIII	7969068	7975260	AT1G50840.1	2984	0	0.700993	POLGAMMA2 (polymerase gamma 2); DNA binding / DNA-directed DNA polymerase	DNA Polymerase gamma2. Dual targeting to mitochondria and plastids due to alternative translation initiation.
eugene3.00002335	553020	0.0447847	II	21650848	21651585	AT3G46030.1	651	6.6e-65	0.90604	histone H2B, putative
eugene3.00170378	577636	0.0447847	XVII	4662162	4672582	AT5G48600.1	4744	0	0.763029	ATSMC3 (Arabidopsis thaliana structural maintenance of chromosome 3); ATP binding	member of SMC subfamily
gw1.V.3086.1	207685	0.0449571	V	1971468	1974119	AT2G21960.1	1216	8.9e-125	0.818815
estExt_Genewise1_v1.C_LG_II1523	710397	0.0449571	II	21244398	21245619	AT4G09460.1	601	1.3e-59	0.506667	ATMYB6 (myb domain protein 6, myb domain protein 8); DNA binding / transcription factor	Encodes myb6 DNA-binding protein.
fgenesh4_pm.C_LG_IV000504	800817	0.0449571	IV	15217738	15219211	AT4G34730.1	668	1e-66	0.832335	ribosome-binding factor A family protein
estExt_fgenesh4_pm.C_LG_III0550	830919	0.0450544	III	14638742	14643637	AT5G62000.1	1499	5.6e-202	0.627572	ARF2 (AUXIN RESPONSE FACTOR 2); transcription factor	Encodes an auxin response factor. Mutants have many defects including enlarged rosette leaves, reduced fertility, later senescence, hypocotyl elongation defects, enlarged seeds and enlarged cotyledons. May not mediate auxin effects. Increase in seed size due to increased cell proliferation.
eugene3.00140943	572898	0.0450544	XIV	7337161	7340276	AT3G28040.1	3352	0	0.642292	leucine-rich repeat transmembrane protein kinase, putative
gw1.13844.12.1	269856	0.0451516	scaffold_13844	727	1137	AT3G14990.2	66	2.5	0.323944	4-methyl-5(b-hydroxyethyl)-thiazole monophosphate biosynthesis protein, putative
fgenesh4_pg.C_LG_III000245	756703	0.0452255	III	3366508	3373911	AT1G72390.1	1377	2.5e-199	0.452092
estExt_Genewise1_v1.C_LG_I9864	709712	0.0452255	I	11648926	11650146	AT1G15820.1	1144	3.8e-117	0.840467	LHCB6 (LIGHT HARVESTING COMPLEX PSII); chlorophyll binding	Lhcb6 protein (Lhcb6), light harvesting complex of photosystem II.
gw1.II.2365.1	411030	0.0452993	II	21410990	21414541	AT1G66430.1	1458	2e-150	0.853731	pfkB-type carbohydrate kinase family protein
grail3.0031000301	661329	0.0453317	XII	20072	20851	AT1G18300.1	199	5.2e-17	0.573529	ATNUDT4 (Arabidopsis thaliana Nudix hydrolase homolog 4); hydrolase
estExt_fgenesh4_kg.C_LG_X0057	814174	0.0453317	X	16689588	16690158	AT5G46020.1	62	0.041	0.52
grail3.0112002701	653265	0.0453317	VI	8343256	8351527	AT5G57030.1	864	1.8e-87	0.756757	LUT2 (LUTEIN DEFICIENT 2); lycopene epsilon cyclase	Lutein-deficient 2 (LUT2) required for lutein biosynthesis, member of the xanthophyll class of carotenoids. Encodes lycopene epsilon cyclase
estExt_fgenesh4_pg.C_LG_XV0060	824496	0.0453317	XV	399078	400120	AT4G00820.1	423	9.6e-41	0.45	IQD17 (IQ-domain 17); calmodulin binding
gw1.VII.2982.1	218677	0.0453317	VII	8889532	8895854	AT5G67030.1	2477	2.1e-258	0.764511	ABA1 (ABA DEFICIENT 1); zeaxanthin epoxidase	Encodes a single copy zeaxanthin epoxidase gene that functions in first step of the biosynthesis of the abiotic stress hormone abscisic acid (ABA). Mutants in this gene are unable to express female sterility in response to beta-aminobutyric acid, as wild type plants do.
grail3.0032015901	642383	0.0453317	I	30947400	30955370	AT5G20040.1	749	6.7e-132	0.613734	ATIPT9 (Arabidopsis thaliana isopentenyltransferase 9); ATP binding / tRNA isopentenyltransferase	Encodes tRNA isopentenyltransferase AtIPT9.
grail3.0051006801	642574	0.0453364	I	34199619	34201199	AT3G51510.1	516	1.3e-50	0.559783
gw1.VI.2407.1	418034	0.0453364	VI	388174	388548	AT4G14540.1	512	3.5e-50	0.798387	CCAAT-box binding transcription factor subunit B (NF-YB) (HAP3 ) (AHAP3) family
gw1.IX.346.1	199881	0.0453364	IX	503556	504393	AT3G44260.1	1046	9.2e-107	0.73913	CCR4-NOT transcription complex protein, putative
gw1.V.1402.1	206001	0.0453865	V	15920845	15922903	AT1G75330.1	1389	4.1e-143	0.804878	OTC (ORNITHINE CARBAMOYLTRANSFERASE); amino acid binding / carboxyl- and carbamoyltransferase
eugene3.00061830	561871	0.0455315	VI	17037880	17040301	AT5G11270.1	739	3.1e-74	0.524691	OCP3 (OVEREXPRESSOR OF CATIONIC PEROXIDASE 3)	Encodes a homeodomain transcription factor involved in mediating resistance to infection by necrotrophic pathogens dependent on perception of jasmonic acid through COI1. Expressed in the nucleus. Downregulated upon fungal infection.
gw1.XIX.1429.1	249029	0.0455315	XIX	6951458	6951649	AT1G65295.1	340	6e-32	0.828125
eugene3.00150580	575185	0.0456493	XV	5913888	5919485	AT3G48200.1	2874	1.8e-300	0.618182
grail3.0001016801	649081	0.0456985	IX	1181670	1182651	AT2G27830.1	474	3.8e-46	0.560209
estExt_fgenesh4_pm.C_LG_X0942	833897	0.0457702	X	20037189	20044705	AT4G37930.1	2334	3e-243	0.867308	SHM1 (SERINE HYDROXYMETHYLTRANSFERASE 1); glycine hydroxymethyltransferase	Encodes a protein with mitochondrial serine hydroxymethyltransferase activity, which functions in the photorespiratory pathway, catalyzes the conversion of serine and tetrahydrofolate to glycine and 5,10-methylene tetrahydrofolate. Involved in controlling cell damage caused by abiotic stress, such as high light and salt and the hypersensitive defense response of plants.
eugene3.00040524	555811	0.0457802	IV	5029438	5033068	AT4G04950.1	1905	8.6e-198	0.743952	thioredoxin family protein
eugene3.00070386	562448	0.0457802	VII	2667205	2670410	AT3G18640.1	378	7.2e-53	0.469072	zinc finger protein-related
gw1.134.172.1	269043	0.0457802	scaffold_134	538709	545259	AT5G54250.1	2773	9e-290	0.81717	ATCNGC4 (DEFENSE, NO DEATH 2); calmodulin binding / cation channel/ cyclic nucleotide binding	member of Cyclic nucleotide gated channel family, downstream component of the signaling pathways leading to HR resistance. mutant plants exhibit gene-for-gene disease resistance against avirulent Pseudomonas syringae despite the near-complete absence of the hypersensitive response (HR). Salicylic acid accumulation in dnd2 mutants is completely PAD4-independent.
fgenesh4_pg.C_LG_X001533	770043	0.0457802	X	15484944	15486931	AT3G19810.1	878	5.8e-89	0.5387
estExt_fgenesh4_kg.C_LG_X0041	814158	0.0457802	X	14263624	14265096	AT3G17210.1	228	4.4e-20	0.427083	stable protein 1-related
estExt_fgenesh4_pm.C_LG_V0628	831672	0.0457802	V	16528542	16529276	AT1G75580.1	407	4.7e-39	0.76699	auxin-responsive protein, putative
gw1.XIII.2562.1	242313	0.0457802	XIII	6698056	6712086	AT5G16690.1	1759	2.6e-182	0.521678	ATORC3/ORC3 (Origin recognition complex protein 3); protein binding	Origin Recognition Complex subunit 3. Involved in the initiation of DNA replication. Regulated transcriptionally during cell cycle, peaking at G1/S-phase. Target of E2F/DF family of transcription factors. Interacts with all ORC subunits except ORC1b.
grail3.0040015601	677769	0.0458511	scaffold_40	1473050	1475022	AT1G48460.1	731	3.5e-78	0.623377
estExt_Genewise1_v1.C_37120001	748306	0.0458511	scaffold_3712	310	3942	AT2G38620.2	1386	8.6e-143	0.833333	CDKB1;2 (cyclin-dependent kinase B1;2); kinase	Encodes a member of a plant specific family of cyclin dependent kinases.
eugene3.00070985	563047	0.0459218	VII	9878576	9879502	AT4G36520.1	121	5.1e-05	0.212329	trichohyalin-related
gw1.IX.3341.1	202876	0.0459218	IX	6741882	6744608	AT3G08010.1	1399	3.6e-144	0.803077	ATAB2; RNA binding	Encodes a chloroplast-localized protein ATAB2. ATAB2 is involved in the biogenesis of Photosystem I and II. ATAB2 has A/U-rich RNA-binding activity and presumably functions as an activator of translation with targets at PS I and PS II.
eugene3.00400311	591966	0.0459697	scaffold_40	2230890	2234789	AT1G45201.1	1294	4.8e-133	0.512035
gw1.134.201.1	269072	0.0461326	scaffold_134	668436	670561	AT5G03610.1	1089	2.5e-111	0.648562	GDSL-motif lipase/hydrolase family protein
eugene3.00030908	554275	0.0461326	III	11357436	11360263	AT4G11980.1	1043	1.9e-106	0.770677	ATNUDT14 (Arabidopsis thaliana Nudix hydrolase homolog 14); hydrolase
gw1.321.23.1	284497	0.0461326	scaffold_321	57133	61077	AT2G30950.1	2705	1.5e-282	0.801449	VAR2 (VARIEGATED 2); ATP-dependent peptidase/ ATPase/ metallopeptidase/ zinc ion binding	Metalloprotease that functions in thylakoid membrane biogenesis. Involved in the repair of PSII following damaged incurred during photoinhibition. Forms a complex with VAR1. Mutants show a variegated phenotype, which decreases during development. Transcript and protein levels increase with light intensity.
estExt_fgenesh4_pg.C_LG_VI1436	819435	0.04634	VI	14356455	14360469	AT5G20900.1	333	3.3e-31	0.470588
estExt_fgenesh4_pm.C_570040	836585	0.0464094	scaffold_57	715983	735402	AT3G51240.1	1535	1.4e-158	0.789041	F3H (TRANSPARENT TESTA 6); naringenin 3-dioxygenase	Encodes flavanone 3-hydroxylase that is coordinately expressed with chalcone synthase and chalcone isomerases. Regulates flavonoid biosynthesis.
gw1.XIV.1035.1	244292	0.0464334	XIV	2004835	2006422	AT1G01860.1	735	8.3e-74	0.690476	PFC1 (PALEFACE 1)	dimethyladenosine transferase
gw1.20770.4.1	278454	0.0464334	scaffold_20770	1	840	AT2G07698.1	1299	1.4e-133	0.921429	ATP synthase alpha chain, mitochondrial, putative
estExt_Genewise1_v1.C_280658	739479	0.0464334	scaffold_28	2031644	2035061	AT2G37040.1	3132	0	0.868876	PAL1 (PHE AMMONIA LYASE 1); phenylalanine ammonia-lyase	encodes a protein similar to phenylalanine ammonia-lyase
eugene3.00100344	565786	0.0465025	X	5085385	5088141	AT4G14310.2	897	5.6e-91	0.653696
gw1.IV.4073.1	198984	0.0466166	IV	8462244	8463937	AT3G25780.1	709	4.7e-71	0.59144	AOC3 (ALLENE OXIDE CYCLASE 3)	Encodes allene oxide cyclase, one of the enzymes involved in jasmonic acid biosynthesis. One of four genes in Arabidopsis that encode this enzyme. mRNA expression is upregulated in senescing leaves. Note: Nomenclature for Arabidopsis allene oxide cyclase 3 (AOC3, AT3G25780) gene is based on Stenzel et al. 2003 Plant Molecular Biology 51:895-911. AOC3 (AT3G25780) is also referred to as AOC2 in He …
estExt_Genewise1_v1.C_LG_XI0534	727116	0.0466626	XI	13429934	13435045	AT1G11660.1	2480	1e-258	0.625815	heat shock protein, putative
gw1.XVIII.3392.1	262851	0.0467311	XVIII	11238715	11244881	AT5G35170.1	2026	1.3e-210	0.754	adenylate kinase family protein
estExt_fgenesh4_pg.C_LG_VI1746	819580	0.0467311	VI	16890707	16894400	AT1G52740.1	603	8.1e-60	0.888889	histone H2A, putative
estExt_fgenesh4_pg.C_LG_IX0259	821063	0.0468446	IX	1688920	1694793	AT5G22800.1	3733	0	0.755922	aminoacyl-tRNA synthetase family protein
estExt_fgenesh4_pg.C_LG_VII1167	820080	0.04689	VII	11545013	11547303	AT4G38960.1	537	8e-53	0.6375	zinc finger (B-box type) family protein
estExt_fgenesh4_pg.C_1500014	828322	0.04689	scaffold_150	195182	196662	AT4G24265.1	217	6.5e-19	0.342282	unknown protein
gw1.XIV.3402.1	246659	0.0470709	XIV	8169279	8173537	AT2G32540.1	1900	2.9e-197	0.502639	ATCSLB04 (Cellulose synthase-like B4); transferase/ transferase, transferring glycosyl groups	encodes a gene similar to cellulose synthase
gw1.XIV.2418.1	245675	0.0473409	XIV	5540068	5543917	AT1G02730.1	4998	0	0.827957	ATCSLD5 (Cellulose synthase-like D5); cellulose synthase	encodes a gene similar to cellulose synthase
eugene3.00071013	563075	0.047429	VII	10106330	10106911	AT5G66590.1	524	1.9e-51	0.538889	allergen V5/Tpx-1-related family protein
gw1.XIII.2746.1	242497	0.047429	XIII	7490333	7491239	AT3G01440.1	612	9e-61	0.575342	oxygen evolving enhancer 3 (PsbQ) family protein
eugene3.26710001	588834	0.0475164	scaffold_2671	4674	7319	AT3G49190.1	476	2.3e-46	0.438053	condensation domain-containing protein
estExt_Genewise1_v1.C_LG_XI2353	727768	0.0475825	XI	3828813	3834992	AT3G13160.1	960	1.2e-97	0.492308	pentatricopeptide (PPR) repeat-containing protein
gw1.V.2829.1	207428	0.0476484	V	1268656	1274240	AT5G65010.1	2709	5.5e-283	0.877442	ASN2 (ASPARAGINE SYNTHETASE 2); asparagine synthase (glutamine-hydrolyzing)	Encodes asparagine synthetase (ASN2).
grail3.0197000301	674550	0.0477596	scaffold_197	116377	117613	AT5G53200.1	328	1.1e-30	0.740741	TRY (TRIPTYCHON); DNA binding / transcription factor
eugene3.02140018	587540	0.0481801	scaffold_214	164386	165567	AT3G07930.3	540	3.8e-53	0.587209	HhH-GPD base excision DNA repair family protein
gw1.VI.1832.1	417459	0.0483096	VI	6192723	6196201	AT3G53900.1	903	1.3e-91	0.78673	uracil phosphoribosyltransferase, putative / UMP pyrophosphorylase, putative / UPRTase, putative
estExt_Genewise1_v1.C_LG_X6417	726819	0.0483096	X	11121799	11124831	AT1G70670.1	685	1.6e-68	0.698324	caleosin-related family protein
estExt_Genewise1_v1.C_LG_VII3878	719701	0.0483096	VII	11614154	11616258	AT4G40030.1	680	5.6e-68	1	histone H3.2
estExt_Genewise1_v1.C_LG_XIV2274	731676	0.0483096	XIV	5187611	5190144	AT1G02560.1	816	2.2e-82	0.963415	CLPP5 (NUCLEAR ENCODED CLP PROTEASE 1); endopeptidase Clp	One of several nuclear-encoded ClpPs (caseinolytic protease). Contains a highly conserved catalytic triad of Ser-type proteases (Ser-His-Asp). The name reflects nomenclature described in Adam et. al (2001).
gw1.168.40.1	274865	0.0483096	scaffold_168	253369	256477	AT1G78560.1	1109	1.9e-113	0.816479	bile acid:sodium symporter family protein
eugene3.00190758	574284	0.048374	XIX	9424468	9425462	AT1G22690.1	298	1.7e-27	0.6125	gibberellin-responsive protein, putative
estExt_fgenesh4_pg.C_LG_X2233	822688	0.0484111	X	20645410	20649345	AT5G04840.1	625	3.8e-62	0.490506	bZIP protein
estExt_Genewise1_v1.C_LG_XV0145	732755	0.0484111	XV	328134	329183	AT5G47700.1	371	3.1e-35	0.660714	60S acidic ribosomal protein P1 (RPP1C)
estExt_fgenesh4_pg.C_LG_V0392	818359	0.0484111	V	3326431	3330681	AT4G35640.1	1237	5.3e-127	0.697674	ATSERAT3;2 (SERINE ACETYLTRANSFERASE 3;2); acetyltransferase/ serine O-acetyltransferase	Encodes a cytosolic serine O-acetyltransferase involved in sulfur assimilation and cysteine biosynthesis. Expressed in the vascular system. Expression is induced in both roots and shoots under sulfur-starved conditions.
gw1.XVIII.791.1	260250	0.0484523	XVIII	2136480	2142086	AT2G25870.1	1919	2.8e-199	0.727811	haloacid dehalogenase-like hydrolase family protein
gw1.44.176.1	288963	0.0484523	scaffold_44	815812	820744	AT3G21250.1	4469	0	0.692126	ATMRP6 (Arabidopsis thaliana multidrug resistance-associated protein 6)	member of MRP subfamily
estExt_Genewise1_v1.C_660593	741858	0.0484933	scaffold_66	1341613	1343550	AT4G38260.1	841	4.9e-85	0.576208
gw1.VI.596.1	416223	0.0485568	VI	12558979	12561445	AT2G23820.2	772	1e-77	0.796703	metal-dependent phosphohydrolase HD domain-containing protein
gw1.XIV.1924.1	245181	0.0485568	XIV	4263683	4264944	AT1G01080.1	674	2.4e-67	0.65445	33 kDa ribonucleoprotein, chloroplast, putative / RNA-binding protein cp33, putative
estExt_fgenesh4_pg.C_LG_IX1415	821630	0.0485568	IX	10585146	10591789	AT5G60600.1	3370	0	0.858491	GcpE (CHLOROPLAST BIOGENESIS 4); 4-hydroxy-3-methylbut-2-en-1-yl diphosphate synthase	Encodes a chloroplast-localized hydroxy-2-methyl-2-(E)-butenyl 4-diphosphate (HMBPP) synthase (HDS), catalyzes the formation of HMBPP from 2-C-methyl-D-erythrytol 2,4-cyclodiphosphate (MEcPP). The HDS enzyme controls the penultimate steps of the biosynthesis of IPP and dimethylallyl diphosphate (DMAPP) via the MEP pathway and may serve as a metabolic control point for SA-mediated disease resistan…
eugene3.00101754	567196	0.0486202	X	16389624	16391142	AT3G10980.1	1357	1e-139	0.665037	SAG20 (WOUND-INDUCED PROTEIN 12)	A senescence-associated gene whose expression is induced in response to treatment with Nep1, a fungal protein that causes necrosis.
estExt_Genewise1_v1.C_LG_VII0038	718004	0.0486202	VII	12024188	12025836	AT5G65730.1	1229	3.7e-126	0.801498	xyloglucan:xyloglucosyl transferase, putative / xyloglucan endotransglycosylase, putative / endo-xyloglucan transferase, putative
estExt_fgenesh4_pm.C_820020	836808	0.0487464	scaffold_82	734632	736815	AT1G73870.1	672	3.9e-67	0.428922	zinc finger (B-box type) family protein
grail3.0082000601	680835	0.0487464	scaffold_82	127324	128112	AT5G08050.1	490	7.6e-48	0.672619
eugene3.00180763	578539	0.0487464	XVIII	8897010	8899067	AT1G60660.1	386	8e-37	0.625	B5 5 (cytochrome b5 family protein 5); heme binding / transition metal ion binding	member of Cytochromes b5
gw1.X.4619.1	229922	0.0488092	X	5408061	5412513	AT5G43960.1	870	4.1e-88	0.482234	nuclear transport factor 2 (NTF2) family protein / RNA recognition motif (RRM)-containing protein
gw1.IV.374.1	195285	0.0488092	IV	14025789	14027345	AT2G15980.1	1273	8.1e-131	0.507042	pentatricopeptide (PPR) repeat-containing protein
estExt_fgenesh4_pg.C_LG_XIII0468	823815	0.0488719	XIII	11649029	11649703	AT2G20870.1	111	1.1e-07	0.353448	cell wall protein precursor, putative
gw1.X.2863.1	228166	0.0489798	X	19504499	19506528	AT5G04310.1	1587	4.3e-164	0.731266	pectate lyase family protein
estExt_fgenesh4_kg.C_LG_XIV0024	814376	0.0490876	XIV	5777359	5779890	AT2G47640.2	519	6.4e-51	0.917431	small nuclear ribonucleoprotein D2, putative / snRNP core protein D2, putative / Sm protein D2, putative
estExt_fgenesh4_pm.C_1660031	837468	0.0495179	scaffold_166	479960	482115	AT5G16340.1	1997	1.5e-207	0.662455	AMP-binding protein, putative
estExt_Genewise1_v1.C_LG_XVI1715	734995	0.0495793	XVI	3509806	3516550	AT3G57520.1	3286	0	0.777349	ATSIP2 (ARABIDOPSIS THALIANA SEED IMBIBITION 2); hydrolase, hydrolyzing O-glycosyl compounds
eugene3.00131157	571793	0.0495793	XIII	11819846	11823377	AT4G28210.1	960	1.2e-97	0.625407	EMB1923 (EMBRYO DEFECTIVE 1923)
eugene3.00101492	566934	0.0496635	X	14668341	14671744	AT1G13820.1	1216	8.9e-125	0.690476	hydrolase, alpha/beta fold family protein
estExt_Genewise1_v1.C_1290095	744163	0.0496635	scaffold_129	427227	434295	AT5G61410.1	1226	7.7e-126	0.850174	RPE (EMBRYO DEFECTIVE 2728); ribulose-phosphate 3-epimerase	Arabidopsis thaliana ribulose-5-phosphate-3-epimerase mRNA
gw1.117.114.1	264335	0.0498775	scaffold_117	596597	599476	AT2G21120.1	1107	3.2e-113	0.713805
gw1.XIII.1369.1	241120	0.0499152	XIII	2394176	2396200	AT3G04920.1	625	3.8e-62	0.902256	40S ribosomal protein S24 (RPS24A)
eugene3.00700226	595585	0.0499152	scaffold_70	1502642	1505017	AT3G05250.1	797	2.2e-80	0.568702	zinc finger (C3HC4-type RING finger) family protein
fgenesh4_pm.C_scaffold_28000094	809857	0.0499987	scaffold_28	2336854	2338856	AT2G43630.1	517	1e-50	0.418605
eugene3.00150779	575384	0.0499987	XV	7336486	7340110	AT4G24940.1	1254	8.3e-129	0.72956	SAE1A (SUMO-ACTIVATING ENZYME 1A); SUMO activating enzyme	Encodes one of the two subunits of the SUMO activation enzyme required during sumolation. Sumolation is a post-translational protein modification process similar to ubiquitination during which a polypeptide (SUMO) is covalently attached to a target protein.
