# Supplementary material for: A cross-species transcriptomics approach to identify genes involved in leaf development
Source: BMC Genomics. 2008 Dec 5;9:589. doi: 10.1186/1471-2164-9-589 (PMC2621207; doi:10.1186/1471-2164-9-589)
Supplement: Additional file 2 — OPLS leaf transcription factors. All genes predicted to be transcription factors and identified as useful for the discrimination of leaf from non-leaf tissues using OPLS. [file 1471-2164-9-589-S2.xls]

## Sheet: annoTF.leaf.tissue
TF	GM	Protein_ID	LG	start	end	ATG	HIT.E.VALUE	FRACTION.IDENTITY	Short.description	Currator.summary
Alfin	estExt_Genewise1_v1.C_LG_VI2591	717823	VI	14933160	14937230	AT5G26210.1	3.3e-118	0.818898	PHD finger family protein
Alfin	grail3.0007007902	668840	XVIII	2952750	2957235	AT5G26210.1	5.4e-118	0.814961	PHD finger family protein
AP2-EREBP	estExt_Genewise1_v1.C_280192	739204	scaffold_28	636379	637315	AT1G74930.1	4.6e-41	0.519802	AP2 domain-containing transcription factor, putative	encodes a member of the DREB subfamily A-5 of ERF/AP2 transcription factor family. The protein contains one AP2 domain. There are 15 members in this subfamily including RAP2.1, RAP2.9 and RAP2.10.
AP2-EREBP	estExt_Genewise1_v1.C_LG_X3745	725612	X	616547	618272	AT3G14230.1	1.9e-37	0.587629	RAP2.2; DNA binding / transcription factor	encodes a member of the ERF (ethylene response factor) subfamily B-2 of ERF/AP2 transcription factor family (RAP2.2). The protein contains one AP2 domain. There are 5 members in this subfamily including RAP2.2 AND RAP2.12.
AP2-EREBP	estExt_Genewise1_v1.C_LG_XIV1736	731365	XIV	3594456	3595407	AT1G01250.1	1.4e-53	0.585859	AP2 domain-containing transcription factor, putative	encodes a member of the DREB subfamily A-4 of ERF/AP2 transcription factor family. The protein contains one AP2 domain. There are 17 members in this subfamily including TINY.
AP2-EREBP	grail3.0003036101	643200	II	2770440	2771067	AT1G50640.1	2.1e-27	0.643678	ATERF3/ERF3 (ETHYLENE RESPONSIVE ELEMENT BINDING FACTOR 3); DNA binding / protein binding / transcription factor/ transcriptional repressor	encodes a member of the ERF (ethylene response factor) subfamily B-1 of ERF/AP2 transcription factor family (ATERF-3). The protein contains one AP2 domain. There are 15 members in this subfamily including ATERF-3, ATERF-4, ATERF-7, and leafy petiole.
AP2-EREBP	grail3.0023013601	652926	VI	5296142	5296922	AT4G31060.1	1.9e-35	0.551724	AP2 domain-containing transcription factor, putative	encodes a member of the DREB subfamily A-5 of ERF/AP2 transcription factor family. The protein contains one AP2 domain. There are 15 members in this subfamily including RAP2.1, RAP2.9 and RAP2.10.
AP2-EREBP	grail3.0039017801	644595	II	13266778	13267482	AT1G01250.1	3.9e-51	0.647059	AP2 domain-containing transcription factor, putative	encodes a member of the DREB subfamily A-4 of ERF/AP2 transcription factor family. The protein contains one AP2 domain. There are 17 members in this subfamily including TINY.
AP2-EREBP	gw1.II.4141.1	412806	II	8710514	8713748	AT4G37750.1	4.3e-141	0.687097	ANT (AINTEGUMENTA); DNA binding / transcription factor	ANT is required for control of cell proliferation and encodes a putative transcriptional regulator similar to AP2. Loss of function alleles have reduced fertility, abnormal ovules and abnormal lateral organs. Expressed specifically in the chalaza and in floral organ primordia.
AP2-EREBP	gw1.XVIII.1599.1	261058	XVIII	5533067	5533827	AT5G11190.1	2e-56	0.648936	SHN3 (SHINE3); DNA binding / transcription factor	encodes a member of the ERF (ethylene response factor) subfamily B-6 of ERF/AP2 transcription factor family. The protein contains one AP2 domain. There are 12 members in this subfamily including RAP2.11.
ARF	estExt_fgenesh4_pm.C_LG_III0550	830919	III	14638742	14643637	AT5G62000.1	5.6e-202	0.627572	ARF2 (AUXIN RESPONSE FACTOR 2); transcription factor	Encodes an auxin response factor. Mutants have many defects including enlarged rosette leaves, reduced fertility, later senescence, hypocotyl elongation defects, enlarged seeds and enlarged cotyledons. May not mediate auxin effects. Increase in seed size due to increased cell proliferation.
ARF	gw1.II.1258.1	409923	II	13288909	13292059	AT4G23980.1	3.6e-192	0.614263	ARF9 (AUXIN RESPONSE FACTOR 9); transcription factor	Encodes auxin response factor 9 (ARF9).
ARR-B	gw1.29.358.1	423846	scaffold_29	1744763	1748604	AT4G18020.1	6.3e-108	0.524211	APRR2 (PSEUDO-RESPONSE REGULATOR 2); transcription factor	Encodes pseudo-response regulator 2 (APRR2).
AUX-IAA	grail3.0003037201	643213	II	2848836	2851310	AT4G14550.1	3.9e-76	0.659483	IAA14 (SOLITARY ROOT); transcription factor	IAA14 is a member of the Aux/IAA protein family. Involved in lateral root development. Gain of function mutation decreases auxin-inducible gene expression. Protein is localized to the nucleus. Expressed in stele and root tip epidermis. Functions as a negative regulator of ARF7/19.
BES1	gw1.178.81.1	275891	scaffold_178	335247	338195	AT1G78700.1	1e-77	0.791444	brassinosteroid signalling positive regulator-related
BES1	gw1.III.1119.1	414016	III	10302181	10308051	AT5G45300.1	4.1e-246	0.723794	BMY2; beta-amylase
bHLH	estExt_fgenesh4_pg.C_1520010	828347	scaffold_152	76940	81307	AT2G42300.1	6.9e-70	0.521994	basic helix-loop-helix (bHLH) family protein
bHLH	estExt_fgenesh4_pg.C_LG_XII0720	823340	XII	8964962	8968015	AT5G62610.1	4.1e-72	0.564014	basic helix-loop-helix (bHLH) family protein
bHLH	estExt_fgenesh4_pg.C_LG_XII1027	823435	XII	12044644	12048542	AT3G26744.1	1e-91	0.703422	ICE1 (INDUCER OF CBF EXPRESSION 1); DNA binding / transcription factor	Encodes a MYC-like bHLH transcriptional activator that binds specifically to the MYC recognition sequences in the CBF3 promoter. Mutants are defective in cold-regulated gene expression. Cold stress triggers protein degradation of nuclear GFPICE1 protein, and the RING finger protein HOS1 is required.
bHLH	eugene3.00101294	566736	X	13316007	13319065	AT1G68920.3	7.2e-84	0.53481	basic helix-loop-helix (bHLH) family protein
bHLH	eugene3.00160444	576309	XVI	3212279	3216221	AT2G42300.1	2e-65	0.559441	basic helix-loop-helix (bHLH) family protein
bHLH	gw1.29.118.1	423606	scaffold_29	2272702	2274494	AT5G46690.1	8.7e-63	0.58159	BHLH071 (BETA HLH PROTEIN 71); DNA binding / transcription factor
C2C2-YABBY	estExt_Genewise1_v1.C_1270153	744044	scaffold_127	432420	435374	AT2G45190.1	3.2e-65	0.603524	AFO (ABNORMAL FLORAL ORGANS); transcription factor	Encodes a member of the YABBY family of transcriptional regulators that is involved in abaxial cell type specification in leaves and fruits.
C2C2-YABBY	grail3.0018017701	646464	III	10874457	10877479	AT2G45190.1	2.4e-67	0.627803	AFO (ABNORMAL FLORAL ORGANS); transcription factor	Encodes a member of the YABBY family of transcriptional regulators that is involved in abaxial cell type specification in leaves and fruits.
C2C2-YABBY	grail3.0023002901	652803	VI	4287953	4291995	AT2G26580.1	1.4e-64	0.763975	plant-specific transcription factor YABBY family protein
C2C2-YABBY	grail3.0035001101	663774	XIV	1201250	1204103	AT2G45190.1	2.4e-76	0.707965	AFO (ABNORMAL FLORAL ORGANS); transcription factor	Encodes a member of the YABBY family of transcriptional regulators that is involved in abaxial cell type specification in leaves and fruits.
C2C2-YABBY	gw1.I.9758.1	181158	I	11002077	11007440	AT1G08465.1	7.5e-57	0.650794	YAB2 (YABBY 2); transcription factor	Member of the YABBY family of Arabidopsis proteins involved in the abaxial cell fate specification in lateral organs
C2C2-YABBY	gw1.XVI.2137.1	256198	XVI	4660471	4663832	AT1G08465.1	6.9e-38	0.547059	YAB2 (YABBY 2); transcription factor	Member of the YABBY family of Arabidopsis proteins involved in the abaxial cell fate specification in lateral organs
C3H	estExt_Genewise1_v1.C_LG_IX3612	722961	IX	7343045	7346416	AT5G12440.1	9.3e-98	0.43058	zinc finger (CCCH-type) family protein
C3H	eugene3.00070386	562448	VII	2667205	2670410	AT3G18640.1	7.2e-53	0.469072	zinc finger protein-related
C3H	fgenesh4_pg.C_LG_I001600	751997	I	16385772	16389769	AT5G12440.1	3.5e-105	0.441026	zinc finger (CCCH-type) family protein
CCAAT-HAP3	gw1.VI.2407.1	418034	VI	388174	388548	AT4G14540.1	3.5e-50	0.798387	CCAAT-box binding transcription factor subunit B (NF-YB) (HAP3 ) (AHAP3) family
CCAAT-HAP5	estExt_Genewise1_v1.C_LG_XIII1180	729700	XIII	1922278	1923205	AT1G54690.1	1.4e-64	0.916084	histone H2A, putative
CCAAT-HAP5	estExt_Genewise1_v1.C_LG_XV2139	733631	XV	7237147	7241819	AT3G48590.1	5.3e-95	0.801688	HAP5A (Heme activator protein (yeast) homolog 5A); DNA binding / transcription factor	Encodes a protein with similarity to a subunit of the CCAAT promoter motif binding complex of yeast.One of two members of this class (HAP5A) and expressed in vegetative and reproductive tissues.
CCAAT-HAP5	eugene3.00130826	571462	XIII	7433295	7434557	AT1G51060.1	2.4e-60	0.924812	histone H2A, putative
CCAAT-HAP5	gw1.133.51.1	268609	scaffold_133	194018	194708	AT5G27670.1	4e-58	0.811189	histone H2A, putative
CCAAT-HAP5	gw1.XI.325.1	232345	XI	12944791	12945554	AT1G51060.1	1.3e-61	0.947368	histone H2A, putative
CPP	fgenesh4_pg.C_LG_VI001783	763473	VI	17012079	17016618	AT4G14770.1	4.7e-51	0.308163	tesmin/TSO1-like CXC domain-containing protein
CSD	eugene3.00041327	556614	IV	15644078	15645092	AT4G38680.1	9.7e-64	0.623853	GRP2 (COLD SHOCK DOMAIN PROTEIN 2); nucleic acid binding	encodes a glycine-rich protein that is present as several copies in the genome. It is expressed equally abundantly in all tissues examined.
E2F-DP	gw1.XV.1333.1	251897	XV	5026802	5029610	AT3G01330.1	1.4e-85	0.505917	DEL3 (DP-E2F-like 3); transcription factor	Member of the E2F transcription factors, (cell cycle genes), key components of the cyclin D/retinoblastoma/E2F pathway.
EIL	eugene3.00010343	547902	I	2859825	2860499	AT1G73730.1	1.1e-60	0.658163	EIL3 (ETHYLENE-INSENSITIVE3-LIKE3); transcription factor	Encodes a putative transcription factor involved in ethylene signalling. Isolated DNA binding domain has been shown to bind DNA in vitro.
FHA	gw1.VII.2982.1	218677	VII	8889532	8895854	AT5G67030.1	2.1e-258	0.764511	ABA1 (ABA DEFICIENT 1); zeaxanthin epoxidase	Encodes a single copy zeaxanthin epoxidase gene that functions in first step of the biosynthesis of the abiotic stress hormone abscisic acid (ABA). Mutants in this gene are unable to express female sterility in response to beta-aminobutyric acid, as wild type plants do.
GARP-ARR-B	gw1.29.358.1	423846	scaffold_29	1744763	1748604	AT4G18020.1	6.3e-108	0.524211	APRR2 (PSEUDO-RESPONSE REGULATOR 2); transcription factor	Encodes pseudo-response regulator 2 (APRR2).
GIF	eugene3.00130435	571071	XIII	3051497	3056601	AT5G28640.1	1e-66	0.659664	AN3 (ANGUSITFOLIA3)	Encodes a protein with similarity to mammalian transcriptional coactivator that is involved in cell proliferation during leaf and flower development. Loss of function mutations have narrow, pointed leaves and narrow floral organs. AN3 interacts with members of the growth regulating factor (GRF) family of transcription factors.
GRF	estExt_Genewise1_v1.C_290455	740041	scaffold_29	2960676	2964156	AT3G13960.1	2.4e-37	0.460317	AtGRF5 (GROWTH-REGULATING FACTOR 5)	Growth regulating factor encoding transcription activator. One of the nine members of a GRF gene family, containing nuclear targeting domain. Involved in leaf development and expressed in root, shoot and flower.
GRF	eugene3.00021070	551755	II	8750087	8753351	AT4G37740.1	3.5e-86	0.417178	AtGRF2 (GROWTHREGULATING FACTOR 2)	Growth regulating factor encoding transcription activator. One of the nine members of a GRF gene family, containing nuclear targeting domain. Mutants result in smaller leaves indicating the role of the gene in leaf development. Expressed in root, shoot and flower
HB	estExt_fgenesh4_pm.C_LG_II1004	830518	II	19705723	19710899	AT1G05230.1	0	0.810773	homeobox-leucine zipper family protein / lipid-binding START domain-containing protein
HB	estExt_Genewise1_v1.C_LG_V2675	715838	V	921393	922198	AT2G22430.1	4e-42	0.767857	ATHB6 (ARABIDOPSIS THALIANA HOMEOBOX PROTEIN 6); transcription factor	Encodes a homeodomain leucine zipper class I (HD-Zip I) protein.
HB	eugene3.00021438	552123	II	11802719	11807900	AT4G00730.1	4.1e-294	0.726592	ANL2 (ANTHOCYANINLESS 2); transcription factor	Encodes a homeodomain protein of the HD-GLABRA2 group. Involved in the accumulation of anthocyanin and in root development
HB	eugene3.00061830	561871	VI	17037880	17040301	AT5G11270.1	3.1e-74	0.524691	OCP3 (OVEREXPRESSOR OF CATIONIC PEROXIDASE 3)	Encodes a homeodomain transcription factor involved in mediating resistance to infection by necrotrophic pathogens dependent on perception of jasmonic acid through COI1. Expressed in the nucleus. Downregulated upon fungal infection.
HB	fgenesh4_pg.C_LG_XIV000202	774292	XIV	1873881	1878887	AT3G61150.1	1.7e-281	0.661483	HDG1 (HOMEODOMAIN GLABROUS1); DNA binding / transcription factor
HB	gw1.XVII.1044.1	259053	XVII	4299969	4301325	AT1G69780.1	7.8e-62	0.584071	ATHB13 (ARABIDOPSIS THALIANA HOMEOBOX PROTEIN 12); DNA binding / transcription factor	Encodes a homeodomain leucine zipper class I (HD-Zip I) protein.
HMG	estExt_fgenesh4_pg.C_LG_V0410	818368	V	3467865	3469598	AT1G20696.1	4.2e-47	0.655172	HMGB3 (HIGH MOBILITY GROUP B 3); transcription factor	Encodes a protein belonging to the subgroup of HMGB (high mobility group B) proteins that have a distinctive DNA-binding motif, the HMG-box domain. The motif confers non-sequence specific interaction with linear DNA and structure-specific binding to distorted DNA sites. The HMGB proteins are involved in the assembly of nucleoprotein complexes. Can be phosphorylated by CK2alpha.
HMG	estExt_fgenesh4_pg.C_LG_VII1313	820147	VII	12719268	12721109	AT5G23420.1	3.9e-51	0.556098	HMGB6 (High mobility group B 6); transcription factor	Encodes a protein belonging to the subgroup of HMGB (high mobility group B) proteins
HMG	gw1.I.8656.1	180056	I	6841319	6843651	AT4G11080.1	2.2e-153	0.647186	high mobility group (HMG1/2) family protein
LUG	fgenesh4_pg.C_LG_XVIII000350	778982	XVIII	5063958	5072115	AT4G32551.1	0	0.720877	LUG (LEUNIG)	LEUNIG regulates floral organ identity,gynoecium and ovule development. Negatively regulates AGAMOUS . Encodes a glutamine-rich protein with seven WD repeats similar to transcriptional corepressors.
MADS	grail3.0003092401	643871	II	7637335	7648442	AT2G22540.1	3.7e-71	0.638655	SVP (SHORT VEGETATIVE PHASE); transcription factor	Encodes a nuclear protein that acts as a floral repressor and that functions within the thermosensory pathway. It represses FT expression via direct binding to the vCArG III motif in the FT promoter.
MADS	grail3.0008056401	640573	I	8446428	8458310	AT4G22950.1	2.7e-59	0.7	AGL19 (AGAMOUS-LIKE 19); transcription factor	MADS-box protein AGL19
MADS	grail3.0033033502	644373	II	11472544	11481686	AT2G45660.1	5.4e-70	0.685714	AGL20 (AGAMOUS-LIKE 20); transcription factor	Controls flowering and is required for CO to promote flowering. It acts downstream of FT. Overexpression of (SOC1) AGL20 suppresses not only the late flowering of plants that have functional FRI and FLC alleles but also the delayed phase transitions during the vegetative stages of
MYB	estExt_fgenesh4_pm.C_LG_VI0283	831892	VI	5731437	5734378	AT2G37630.1	4.7e-135	0.710875	AS1 (ASYMMETRIC LEAVES 1); DNA binding / transcription factor	Encodes a MYB-domain protein involved in specification of the leaf proximodistal axis. Mutation results in lobed and dissected leaves with a characteristic asymmetry. Homologous to the Antirrhinum PHANTASTICA (PHAN) and maize ROUGH SHEATH2 (RS2) genes Asymmetric placement of auxin response at the distal leaf tip precedes visible asymmetric leaf growth. Acts alongside AXR1 to exclude BP expression…
MYB	estExt_Genewise1_v1.C_LG_II1523	710397	II	21244398	21245619	AT4G09460.1	1.3e-59	0.506667	ATMYB6 (myb domain protein 6, myb domain protein 8); DNA binding / transcription factor	Encodes myb6 DNA-binding protein.
MYB	estExt_Genewise1_v1.C_LG_VI0902	717084	VI	14771031	14772494	AT5G14750.1	1.3e-42	0.525974	WER (WEREWOLF 1); DNA binding / transcription factor	Encodes a MyB-related protein involved in root and hypocotyl epidermal cell fate determination. Loss of function mutations make extra root hairs. Nuclear localized protein is a positive regulator for expression of CAPRICE (CPC).
MYB	gw1.147.131.1	271563	scaffold_147	383655	384226	AT1G22640.1	2.7e-45	0.686957	MYB3 (myb domain protein 3); DNA binding / transcription factor	MYB-type transcription factor (MYB3) that represses phenylpropanoid biosynthesis gene expression
MYB	gw1.IX.4341.1	203876	IX	9026551	9027615	AT3G46130.1	3.5e-82	0.67364	MYB111 (myb domain protein 111); DNA binding / transcription factor	Encodes a putative transcription factor (MYB48).
MYB	gw1.XII.82.1	421622	XII	9811004	9812387	AT5G14750.1	9.4e-50	0.842593	WER (WEREWOLF 1); DNA binding / transcription factor	Encodes a MyB-related protein involved in root and hypocotyl epidermal cell fate determination. Loss of function mutations make extra root hairs. Nuclear localized protein is a positive regulator for expression of CAPRICE (CPC).
MYB	gw1.XIII.43.1	239794	XIII	11995657	11997320	AT2G31180.1	4.2e-47	0.724138	AtMYB14/Myb14at (myb domain protein 14); DNA binding / transcription factor	Member of the R2R3 factor gene family.
MYB	gw1.XVII.1187.1	259196	XVII	5062233	5063764	AT3G01140.1	1.8e-89	0.890173	MYB106 (myb domain protein 106); DNA binding / transcription factor	Encodes a putative transcription factor (MYB106).
MYB-related	eugene3.00640055	594467	scaffold_64	380541	381499	AT2G46410.1	6.2e-14	0.589286	CPC (CAPRICE); DNA binding / transcription factor	Nuclear-localized R3-type MYB transcription factor. Positive regulator of hair-cell differentiation. Preferentially transcribed in hairless cells. Moves from atrichoblasts into trichoblast via plasmodesmata in a tissue-specific mode. N-terminus and part of the Myb domain are required for this movement, with W76 playing a crucial role. Capability to increase the size-exclusion limit of plasmodesma…
MYB-related	grail3.0197000301	674550	scaffold_197	116377	117613	AT5G53200.1	1.1e-30	0.740741	TRY (TRIPTYCHON); DNA binding / transcription factor
NAC	estExt_fgenesh4_pg.C_LG_IX1366	821600	IX	9777652	9778700	AT5G22380.1	8.4e-65	0.595238	ANAC090 (Arabidopsis NAC domain containing protein 90); transcription factor
NAC	gw1.XIX.963.1	248563	XIX	4735032	4736023	AT5G18270.1	4e-81	0.731707	ANAC087; transcription factor
Orphans	estExt_fgenesh4_pg.C_640116	827145	scaffold_64	853994	856574	AT1G06040.1	9.7e-80	0.652	STO (SALT TOLERANCE); transcription factor/ zinc ion binding	Fully complements calcineurin deficient yeast but does not encode a phosphoprotein phosphatase. Sequence has similarities to CONSTANS.
Orphans	estExt_fgenesh4_pg.C_LG_VII1167	820080	VII	11545013	11547303	AT4G38960.1	8e-53	0.6375	zinc finger (B-box type) family protein
PBF-2-like	gw1.VIII.1853.1	420425	VIII	10060163	10063005	AT2G02740.2	2.5e-81	0.780749	ATWHY3/PTAC11 (A. THALIANA WHIRLY 3)	Encodes a homolog of the potato p24 protein. It shares the conserved KGKAAL domain, a putative DNA-binding domain, with potato p24 and is localized to the plastid and not the nucleus.
PBF-2-like	gw1.X.6047.1	231350	X	9967027	9969925	AT1G14410.1	1.1e-78	0.75	ATWHY1/PTAC1 (A. THALIANA WHIRLY 1, PLASTID TRANSCRIPTIONALLY ACTIVE1); DNA binding	Encodes a homolog of the potato p24 protein. Binds single strand telomeric repeats. Negatively regulates telomerase activity and telomere length.
PcG	eugene3.01700004	585029	scaffold_170	15739	20994	AT2G44150.1	2.5e-136	0.69146	SET domain-containing protein (ASHH3)
SBP	eugene3.00120942	570289	XII	11637852	11641227	AT5G50570.1	2.6e-63	0.4625	squamosa promoter-binding protein, putative
SBP	fgenesh4_pg.C_LG_II001303	755123	II	10593786	10596130	AT5G43270.2	6.8e-34	0.492857	SPL2 (SQUAMOSA PROMOTER BINDING PROTEIN-LIKE 2); DNA binding / transcription factor	member of the SPL (squamosa-promoter binding protein-like) gene family, a novel gene family encoding DNA binding proteins and putative transcription factors. The genes are characterized by the presence of the SBP-box, which encodes a protein domain, the
SBP	gw1.40.81.1	286321	scaffold_40	320447	321360	AT1G02065.1	2.3e-46	0.861386	SPL8 (SQUAMOSA PROMOTER BINDING PROTEIN-LIKE 8); DNA binding	Encodes an SBP-box gene, a member of the SPL gene family. Mutants are affected in micro- and megasporogenesis, trichome formation on sepals, and stamen filament elongation.
SET	eugene3.01700004	585029	scaffold_170	15739	20994	AT2G44150.1	2.5e-136	0.69146	SET domain-containing protein (ASHH3)
Sigma70-like	estExt_fgenesh4_pm.C_LG_XIII0293	834586	XIII	5765431	5769881	AT1G08540.1	6.4e-186	0.647569	SIGB (SIGMA FACTOR B); DNA binding / DNA-directed RNA polymerase/ transcription factor	Subunit of chloroplast RNA polymerase, confers the ability to recognize promoter sequences on the core enzyme
SNF2	estExt_fgenesh4_pg.C_LG_VII1056	820023	VII	10646032	10652851	AT5G66750.1	2e-292	0.716556	DDM1 (DECREASED DNA METHYLATION 1); helicase	Protein is similar to SWI2/SNF2 chromatin remodeling proteins. Involved in gene silencing and maintenance of DNA methylation and histone methylation.
SRS	eugene3.00570131	593887	scaffold_57	1115592	1117419	AT5G66350.1	3.3e-86	0.545706	SHI (SHORT INTERNODES); transcription factor	A member of SHI gene family. Arabidopsis thaliana has ten members that encode proteins with a RING finger-like zinc finger motif. Despite being highly divergent in sequence, many of the SHI-related genes are partially redundant in function and synergistically promote gynoecium, stamen and leaf development in Arabidopsis. Shi mutant is dominant, has dwarf phenotype. Loss of function mutations have…
SRS	grail3.0074009801	647319	III	17467544	17470978	AT5G12330.2	2.2e-48	0.502439	LRP1 (LATERAL ROOT PRIMORDIUM 1)	A member of SHI gene family. Arabidopsis thaliana has ten members that encode proteins with a RING finger-like zinc finger motif. Despite being highly divergent in sequence, many of the SHI-related genes are partially redundant in function and synergistically promote gynoecium, stamen and leaf development in Arabidopsis. Expressed in lateral root primordia and induced by auxin.
TCP	eugene3.00041091	556378	IV	13373560	13375350	AT3G02150.2	1.6e-49	0.669231	PTF1 (PLASTID TRANSCRIPTION FACTOR 1); transcription factor	a chloroplast trans-acting factor of the psbD light-responsive promoter.
TCP	eugene3.00190830	574356	XIX	9972714	9974139	AT1G53230.1	7.7e-55	0.462541	TCP3 (TCP family transcription factor 3); transcription factor	Encodes a member of a recently identified plant transcription factor family that includes Teosinte branched 1, Cycloidea 1, and proliferating cell nuclear antigen (PCNA) factors, PCF1 and 2.
TCP	grail3.0032015302	642377	I	30794819	30796908	AT1G53230.1	5.8e-74	0.808081	TCP3 (TCP family transcription factor 3); transcription factor	Encodes a member of a recently identified plant transcription factor family that includes Teosinte branched 1, Cycloidea 1, and proliferating cell nuclear antigen (PCNA) factors, PCF1 and 2.
TCP	gw1.IV.3042.1	197953	IV	4734098	4735016	AT3G47620.1	3.7e-56	0.520599	TCP family transcription factor, putative
Trihelix	estExt_fgenesh4_pm.C_LG_XVIII0226	835874	XVIII	7780079	7782627	AT3G24490.1	5.9e-80	0.514368	transcription factor
Whirly	gw1.VIII.1853.1	420425	VIII	10060163	10063005	AT2G02740.2	2.5e-81	0.780749	ATWHY3/PTAC11 (A. THALIANA WHIRLY 3)	Encodes a homolog of the potato p24 protein. It shares the conserved KGKAAL domain, a putative DNA-binding domain, with potato p24 and is localized to the plastid and not the nucleus.
Whirly	gw1.X.6047.1	231350	X	9967027	9969925	AT1G14410.1	1.1e-78	0.75	ATWHY1/PTAC1 (A. THALIANA WHIRLY 1, PLASTID TRANSCRIPTIONALLY ACTIVE1); DNA binding	Encodes a homolog of the potato p24 protein. Binds single strand telomeric repeats. Negatively regulates telomerase activity and telomere length.
WRKY	estExt_fgenesh4_pg.C_LG_II1537	816628	II	12930005	12932743	AT4G11070.1	1.5e-45	0.47343	WRKY41 (WRKY DNA-binding protein 41); transcription factor	member of WRKY Transcription Factor; Group III
WRKY	gw1.28.384.1	281810	scaffold_28	1272593	1274790	AT2G37260.2	2.9e-78	0.504202	TTG2 (TRANSPARENT TESTA GLABRA 2)	Encodes a protein similar to WRKY transcription factors that is expressed in the seed integument and endosperm. Mutants are defective in proanthocyanidin synthesis and seed mucilate deposition. Seeds are yellow colored. Seed size is also affected; seeds are reduced in size but only when the mutant allele is transmitted through the female parent.
ZF-HD	estExt_Genewise1_v1.C_LG_VII3561	719528	VII	10862025	10863467	AT1G75240.1	3.7e-60	0.519084	ATHB33 (ARABIDOPSIS THALIANA HOMEOBOX PROTEIN 33); DNA binding / transcription factor
ZF-HD	fgenesh4_pg.C_LG_V001422	761370	V	15831484	15832356	AT2G18350.1	4.6e-52	0.508475	ATHB24 (ARABIDOPSIS THALIANA HOMEOBOX PROTEIN 24); DNA binding / transcription factor
ZF-HD	gw1.41.334.1	287849	scaffold_41	1309979	1310581	AT4G24660.1	5.2e-49	0.545455	ATHB22/MEE68 (ARABIDOPSIS THALIANA HOMEOBOX PROTEIN 22, maternal effect embryo arrest 68); DNA binding / transcription factor
ZF-HD	gw1.IV.4567.1	199478	IV	11561033	11561668	AT2G02540.1	3.5e-50	0.5	ATHB21/ZFHD4 (ZINC FINGER HOMEODOMAIN 4); DNA binding / transcription factor	Zinc finger homeobox protein. Expressed in vascular tissue.
ZF-HD	gw1.V.4670.1	209269	V	8372094	8372846	AT5G65410.1	9.1e-52	0.527363	ATHB25/ZFHD2 (ZINC FINGER HOMEODOMAIN 2); DNA binding / transcription factor	Encodes ZFHD2, a member of the zinc finger homeodomain transcriptional factor family.
ZIM	estExt_fgenesh4_pg.C_LG_VI1436	819435	VI	14356455	14360469	AT5G20900.1	3.3e-31	0.470588
ZIM	estExt_Genewise1_v1.C_280165	739192	scaffold_28	553606	556046	AT1G74950.1	1.3e-45	0.460938
