# Supplementary material for: A cross-species transcriptomics approach to identify genes involved in leaf development
Source: BMC Genomics. 2008 Dec 5;9:589. doi: 10.1186/1471-2164-9-589 (PMC2621207; doi:10.1186/1471-2164-9-589)
Supplement: Additional file 3 — OPLS leaf genes containing predicted miRNA binding sites. All OPLS genes predicted to be targetted by miRNAs. miRNA target predictions are those from [54]. [file 1471-2164-9-589-S3.xls]

## Sheet: leaf-miRNA-targets
Gene Model	Protein_ID	LG	start	end	count	ATG	SCORE	HIT.E.VALUE	FRACTION.IDENTITY	Short.description	Currator.summary
grail3.0126003801	663705	XIV	412965	414039	7	AT2G22840.1	250	1.2e-21	0.492424	AtGRF1 (GROWTH-REGULATING FACTOR 1)	Growth regulating factor encoding transcription activator. One of the nine members of a GRF gene family, containing nuclear targeting domain. Mutants result in smaller leaves indicating the role of the gene in leaf development. Expressed in root, shoot and flower
estExt_Genewise1_v1.C_290455	740041	scaffold_29	2960676	2964156	7	AT3G13960.1	358	2.4e-37	0.460317	AtGRF5 (GROWTH-REGULATING FACTOR 5)	Growth regulating factor encoding transcription activator. One of the nine members of a GRF gene family, containing nuclear targeting domain. Involved in leaf development and expressed in root, shoot and flower.
grail3.0075005102	666072	XV	419048	421030	7	AT4G24150.1	139	1.1e-09	0.302469	AtGRF8 (GROWTH-REGULATING FACTOR 8)	Growth regulating factor encoding transcription activator. One of the nine members of a GRF gene family, containing nuclear targeting domain. Involved in leaf development and expressed in shoot and flower.
estExt_Genewise1_v1.C_LG_VII0082	718037	VII	12191512	12192355	7	AT4G37740.1	158	1.2e-22	0.4625	AtGRF2 (GROWTHREGULATING FACTOR 2)	Growth regulating factor encoding transcription activator. One of the nine members of a GRF gene family, containing nuclear targeting domain. Mutants result in smaller leaves indicating the role of the gene in leaf development. Expressed in root, shoot and flower
eugene3.00021070	551755	II	8750087	8753351	7	AT4G37740.1	530	3.5e-86	0.417178	AtGRF2 (GROWTHREGULATING FACTOR 2)	Growth regulating factor encoding transcription activator. One of the nine members of a GRF gene family, containing nuclear targeting domain. Mutants result in smaller leaves indicating the role of the gene in leaf development. Expressed in root, shoot and flower
grail3.0004021203	667523	XVI	4241434	4245356	7	AT5G06610.1	902	4.9e-108	0.670683
grail3.0023027201	653089	VI	6639384	6642120	5	AT2G38080.1	2384	1.5e-248	0.766187	IRX12/LAC4 (laccase 4); copper ion binding / oxidoreductase	Encodes a protein with similarity to putative laccase, a member of laccase family (17 members in Arabidopsis). Might be involved in cell wall biosynthesis. Mutants have a mild irregular xylem phenotype.
gw1.IX.2730.1	202265	IX	5122479	5125848	5	AT4G33680.1	1892	2.1e-196	0.857143	AGD2 (ABERRANT GROWTH AND DEATH 2); transaminase	Involved in disease resistance against Pseudomonas syringae. mutants have elevated SA levels, a low level of spontaneous cell death, callose deposition, and enlarged cells in leaves. genetically maps on chr 4 between L23H3 and nga1139.
estExt_fgenesh4_pg.C_LG_XIX0326	826111	XIX	3989033	3992246	4	AT2G40490.1	1564	1.2e-161	0.778325	HEME2; uroporphyrinogen decarboxylase
estExt_Genewise1_v1.C_LG_XVIII0612	736741	XVIII	656078	657849	4	AT3G26060.1	772	1e-77	0.706161	peroxiredoxin Q, putative	encodes periredoxin Q which decomposes peroxides and plays a role in the protection of the photosynthetic apparatus
estExt_fgenesh4_pm.C_LG_IX0496	833204	IX	6915369	6920337	3	AT3G63490.1	1119	1.9e-119	0.836576	ribosomal protein L1 family protein
eugene3.00161335	577200	XVI	13251195	13253003	3	AT5G01930.1	1702	2.8e-176	0.731415	(1-4)-beta-mannan endohydrolase, putative
eugene3.00120942	570289	XII	11637852	11641227	3	AT5G50570.1	636	2.6e-63	0.4625	squamosa promoter-binding protein, putative
gw1.XI.3444.1	235464	XI	10034585	10038901	2	AT1G78630.1	831	5.6e-84	0.862069	EMB1473 (EMBRYO DEFECTIVE 1473); structural constituent of ribosome
estExt_fgenesh4_pm.C_LG_IX0727	833338	IX	11883027	11884197	2	AT2G27960.1	428	2.8e-41	0.9625	CKS1 (CDK-SUBUNIT 1); cyclin-dependent protein kinase	catalytic subunit of cyclin dependent kinase 1. physically interact with cyclin-dependent kinases (CDKs) and play an essential, but yet not entirely resolved, role in the regulation of the cell cycle
eugene3.00071013	563075	VII	10106330	10106911	2	AT5G66590.1	524	1.9e-51	0.538889	allergen V5/Tpx-1-related family protein
estExt_fgenesh4_pm.C_LG_XIII0293	834586	XIII	5765431	5769881	1	AT1G08540.1	1793	6.4e-186	0.647569	SIGB (SIGMA FACTOR B); DNA binding / DNA-directed RNA polymerase/ transcription factor	Subunit of chloroplast RNA polymerase, confers the ability to recognize promoter sequences on the core enzyme
eugene3.14820001	583223	scaffold_1482	1	775	1	AT2G47590.1	711	2.9e-71	0.678733	PHR2 (PHOTOLYASE/BLUE-LIGHT RECEPTOR 2)	photolyase/blue light photoreceptor PHR2 (PHR2) mRNA,
grail3.0007029701	669100	XVIII	5823258	5825084	1	AT4G19095.1	50	0.94	0.392857	unknown protein
estExt_Genewise1_v1.C_LG_XIV3958	732569	XIV	10089469	10092519	1	AT5G39740.1	1295	3.8e-133	0.81	60S ribosomal protein L5 (RPL5B)
estExt_Genewise1_v1.C_LG_VII1592	718641	VII	3197974	3207327	1	AT5G63860.1	1933	9.3e-201	0.786996	UVR8 (UVB-RESISTANCE 8)	UV-B-specific signaling component that orchestrates expression of a range of genes with vital UV-protective functions. Located in the nucleus and the cytosol. Associates with chromatin via histones.
eugene3.00570091	593847	scaffold_57	740454	742132	1	AT5G66230.1	595	5.7e-59	0.522491
