# Supplementary material for: A cross-species transcriptomics approach to identify genes involved in leaf development
Source: BMC Genomics. 2008 Dec 5;9:589. doi: 10.1186/1471-2164-9-589 (PMC2621207; doi:10.1186/1471-2164-9-589)
Supplement: Additional file 4 — Gene ontology biological process categories over-represented in genes predicted to be targetted by more than ten miRNAs. A functional enrichment analysis was performed on all genes predicted to be targetted by more than ten miRBase [55] ptc-miRNAs. miRNA target predictions are those from [54]. [file 1471-2164-9-589-S4.xls]

## Sheet: mirBase 10+ BP
File created with BiNGO (c) on 06-May-2008 at 13:56:09
ontology: process
curator: GO
Selected ontology file : jar:file:C:\Documents and Settings\nat\.cytoscape\2.5\plugins\BiNGO-2.0\BiNGO.jar!/GO_Biological_Process
Selected annotation file : E:\work\experiments\cross-array\stress\analysis\GO\Cytoscape anno files\GM_Populus_GOBP.anno
Discarded evidence codes :
Overrepresentation
Selected statistical test : Hypergeometric test
Selected correction : Benjamini & Hochberg False Discovery Rate (FDR) correction
Selected significance level : 0.05
GO-ID	p-value	corr p-value	# selected	# total	Description	Genes in test set
10014	4.8079e-21	5.481e-19	8	14	meristem initiation	ESTEXT_FGENESH4_PG.C_LG_I2905|ESTEXT_FGENESH4_PM.C_LG_VI0713|GW1.6326.1.1|ESTEXT_FGENESH4_PG.C_2360002|GW1.IX.4748.1|ESTEXT_GENEWISE1_V1.C_660759|FGENESH4_PG.C_LG_XVIII000250|FGENESH4_PM.C_LG_I000560
9798	2.6402e-15	9.7612e-14	7	29	axis specification	ESTEXT_FGENESH4_PG.C_LG_I2905|ESTEXT_FGENESH4_PM.C_LG_VI0713|GW1.6326.1.1|ESTEXT_FGENESH4_PG.C_2360002|GW1.IX.4748.1|ESTEXT_GENEWISE1_V1.C_660759|FGENESH4_PG.C_LG_XVIII000250
48532	3.425e-15	9.7612e-14	8	59	shaping of an anatomical structure	ESTEXT_FGENESH4_PG.C_LG_I2905|ESTEXT_FGENESH4_PM.C_LG_VI0713|GW1.6326.1.1|ESTEXT_FGENESH4_PG.C_2360002|GW1.IX.4748.1|ESTEXT_GENEWISE1_V1.C_660759|FGENESH4_PG.C_LG_XVIII000250|FGENESH4_PM.C_LG_I000560
9933	3.425e-15	9.7612e-14	8	59	meristem organization	ESTEXT_FGENESH4_PG.C_LG_I2905|ESTEXT_FGENESH4_PM.C_LG_VI0713|GW1.6326.1.1|ESTEXT_FGENESH4_PG.C_2360002|GW1.IX.4748.1|ESTEXT_GENEWISE1_V1.C_660759|FGENESH4_PG.C_LG_XVIII000250|FGENESH4_PM.C_LG_I000560
9855	3.685e-14	8.4018e-13	5	7	determination of bilateral symmetry	ESTEXT_FGENESH4_PG.C_LG_I2905|ESTEXT_FGENESH4_PG.C_2360002|GW1.IX.4748.1|ESTEXT_GENEWISE1_V1.C_660759|FGENESH4_PM.C_LG_I000560
10072	2.2073e-13	3.5947e-12	5	9	primary shoot apical meristem specification	ESTEXT_FGENESH4_PG.C_LG_I2905|ESTEXT_FGENESH4_PM.C_LG_VI0713|GW1.6326.1.1|ESTEXT_FGENESH4_PG.C_2360002|FGENESH4_PG.C_LG_XVIII000250
9799	2.2073e-13	3.5947e-12	5	9	determination of symmetry	ESTEXT_FGENESH4_PG.C_LG_I2905|ESTEXT_FGENESH4_PG.C_2360002|GW1.IX.4748.1|ESTEXT_GENEWISE1_V1.C_660759|FGENESH4_PM.C_LG_I000560
7389	3.2728e-13	4.6637e-12	8	102	pattern specification	ESTEXT_FGENESH4_PG.C_LG_I2905|ESTEXT_FGENESH4_PM.C_LG_VI0713|GW1.6326.1.1|ESTEXT_FGENESH4_PG.C_2360002|GW1.IX.4748.1|ESTEXT_GENEWISE1_V1.C_660759|FGENESH4_PG.C_LG_XVIII000250|FGENESH4_PM.C_LG_I000560
48507	3.8379e-13	4.8614e-12	8	104	meristem development	ESTEXT_FGENESH4_PG.C_LG_I2905|ESTEXT_FGENESH4_PM.C_LG_VI0713|GW1.6326.1.1|ESTEXT_FGENESH4_PG.C_2360002|GW1.IX.4748.1|ESTEXT_GENEWISE1_V1.C_660759|FGENESH4_PG.C_LG_XVIII000250|FGENESH4_PM.C_LG_I000560
48508	1.3839e-12	1.5777e-11	5	12	embryonic meristem development	ESTEXT_FGENESH4_PG.C_LG_I2905|ESTEXT_FGENESH4_PM.C_LG_VI0713|GW1.6326.1.1|ESTEXT_FGENESH4_PG.C_2360002|FGENESH4_PG.C_LG_XVIII000250
50789	1.1079e-11	1.1482e-10	17	1984	regulation of biological process	EUGENE3.00011755|GW1.I.9701.1|ESTEXT_FGENESH4_PM.C_LG_VI0713|GW1.II.1043.1|EUGENE3.00091116|GW1.40.23.1|GW1.VII.3405.1|ESTEXT_GENEWISE1_V1.C_LG_II3184|GRAIL3.0024038301|FGENESH4_PG.C_LG_XVIII000250|FGENESH4_PM.C_LG_I000560|GW1.III.2060.1|GW1.127.243.1|ESTEXT_FGENESH4_PG.C_LG_XVIII0020|GW1.6326.1.1|GW1.57.294.1|EUGENE3.44860001
51244	1.2397e-11	1.1777e-10	16	1680	regulation of cellular physiological process	EUGENE3.00011755|GW1.I.9701.1|ESTEXT_FGENESH4_PM.C_LG_VI0713|GW1.II.1043.1|EUGENE3.00091116|GW1.40.23.1|GW1.VII.3405.1|ESTEXT_GENEWISE1_V1.C_LG_II3184|GRAIL3.0024038301|FGENESH4_PG.C_LG_XVIII000250|GW1.III.2060.1|GW1.127.243.1|ESTEXT_FGENESH4_PG.C_LG_XVIII0020|GW1.6326.1.1|GW1.57.294.1|EUGENE3.44860001
50794	1.4173e-11	1.2429e-10	16	1695	regulation of cellular process	EUGENE3.00011755|GW1.I.9701.1|ESTEXT_FGENESH4_PM.C_LG_VI0713|GW1.II.1043.1|EUGENE3.00091116|GW1.40.23.1|GW1.VII.3405.1|ESTEXT_GENEWISE1_V1.C_LG_II3184|GRAIL3.0024038301|FGENESH4_PG.C_LG_XVIII000250|GW1.III.2060.1|GW1.127.243.1|ESTEXT_FGENESH4_PG.C_LG_XVIII0020|GW1.6326.1.1|GW1.57.294.1|EUGENE3.44860001
9942	2.0199e-11	1.6448e-10	5	19	longitudinal axis specification	ESTEXT_FGENESH4_PG.C_LG_I2905|ESTEXT_FGENESH4_PM.C_LG_VI0713|GW1.6326.1.1|ESTEXT_FGENESH4_PG.C_2360002|FGENESH4_PG.C_LG_XVIII000250
50791	2.4329e-11	1.849e-10	16	1757	regulation of physiological process	EUGENE3.00011755|GW1.I.9701.1|ESTEXT_FGENESH4_PM.C_LG_VI0713|GW1.II.1043.1|EUGENE3.00091116|GW1.40.23.1|GW1.VII.3405.1|ESTEXT_GENEWISE1_V1.C_LG_II3184|GRAIL3.0024038301|FGENESH4_PG.C_LG_XVIII000250|GW1.III.2060.1|GW1.127.243.1|ESTEXT_FGENESH4_PG.C_LG_XVIII0020|GW1.6326.1.1|GW1.57.294.1|EUGENE3.44860001
10084	8.2623e-10	4.9574e-09	4	12	specification of organ axis polarity	ESTEXT_FGENESH4_PG.C_LG_I2905|ESTEXT_FGENESH4_PG.C_2360002|GW1.IX.4748.1|ESTEXT_GENEWISE1_V1.C_660759
9955	8.2623e-10	4.9574e-09	4	12	adaxial/abaxial pattern formation	ESTEXT_FGENESH4_PG.C_LG_I2905|ESTEXT_FGENESH4_PG.C_2360002|GW1.IX.4748.1|ESTEXT_GENEWISE1_V1.C_660759
9943	8.2623e-10	4.9574e-09	4	12	adaxial/abaxial axis specification	ESTEXT_FGENESH4_PG.C_LG_I2905|ESTEXT_FGENESH4_PG.C_2360002|GW1.IX.4748.1|ESTEXT_GENEWISE1_V1.C_660759
9944	8.2623e-10	4.9574e-09	4	12	polarity specification of adaxial/abaxial axis	ESTEXT_FGENESH4_PG.C_LG_I2905|ESTEXT_FGENESH4_PG.C_2360002|GW1.IX.4748.1|ESTEXT_GENEWISE1_V1.C_660759
45597	1.5511e-09	8.8413e-09	3	3	positive regulation of cell differentiation	ESTEXT_FGENESH4_PM.C_LG_VI0713|GW1.6326.1.1|FGENESH4_PG.C_LG_XVIII000250
45449	2.9271e-09	1.589e-08	13	1404	regulation of transcription	EUGENE3.00011755|GW1.I.9701.1|GW1.II.1043.1|EUGENE3.00091116|GW1.40.23.1|GW1.VII.3405.1|ESTEXT_GENEWISE1_V1.C_LG_II3184|GRAIL3.0024038301|GW1.III.2060.1|GW1.127.243.1|ESTEXT_FGENESH4_PG.C_LG_XVIII0020|GW1.57.294.1|EUGENE3.44860001
19219	3.2165e-09	1.6668e-08	13	1415	regulation of nucleobase, nucleoside, nucleotide and nucleic acid metabolism	EUGENE3.00011755|GW1.I.9701.1|GW1.II.1043.1|EUGENE3.00091116|GW1.40.23.1|GW1.VII.3405.1|ESTEXT_GENEWISE1_V1.C_LG_II3184|GRAIL3.0024038301|GW1.III.2060.1|GW1.127.243.1|ESTEXT_FGENESH4_PG.C_LG_XVIII0020|GW1.57.294.1|EUGENE3.44860001
31323	5.6638e-09	2.8073e-08	13	1483	regulation of cellular metabolism	EUGENE3.00011755|GW1.I.9701.1|GW1.II.1043.1|EUGENE3.00091116|GW1.40.23.1|GW1.VII.3405.1|ESTEXT_GENEWISE1_V1.C_LG_II3184|GRAIL3.0024038301|GW1.III.2060.1|GW1.127.243.1|ESTEXT_FGENESH4_PG.C_LG_XVIII0020|GW1.57.294.1|EUGENE3.44860001
10016	6.5061e-09	3.0904e-08	6	122	shoot morphogenesis	ESTEXT_FGENESH4_PG.C_LG_I2905|ESTEXT_FGENESH4_PM.C_LG_VI0713|GW1.6326.1.1|ESTEXT_FGENESH4_PG.C_2360002|FGENESH4_PG.C_LG_XVIII000250|FGENESH4_PM.C_LG_I000560
6350	7.3782e-09	3.3127e-08	13	1516	transcription	EUGENE3.00011755|GW1.I.9701.1|GW1.II.1043.1|EUGENE3.00091116|GW1.40.23.1|GW1.VII.3405.1|ESTEXT_GENEWISE1_V1.C_LG_II3184|GRAIL3.0024038301|GW1.III.2060.1|GW1.127.243.1|ESTEXT_FGENESH4_PG.C_LG_XVIII0020|GW1.57.294.1|EUGENE3.44860001
19222	7.5553e-09	3.3127e-08	13	1519	regulation of metabolism	EUGENE3.00011755|GW1.I.9701.1|GW1.II.1043.1|EUGENE3.00091116|GW1.40.23.1|GW1.VII.3405.1|ESTEXT_GENEWISE1_V1.C_LG_II3184|GRAIL3.0024038301|GW1.III.2060.1|GW1.127.243.1|ESTEXT_FGENESH4_PG.C_LG_XVIII0020|GW1.57.294.1|EUGENE3.44860001
10087	1.2108e-08	5.1123e-08	4	22	vascular tissue development (sensu Tracheophyta)	ESTEXT_FGENESH4_PM.C_LG_VI0713|GW1.6326.1.1|FGENESH4_PG.C_LG_XVIII000250|FGENESH4_PM.C_LG_I000560
9653	4.8966e-08	1.9936e-07	8	456	morphogenesis	ESTEXT_FGENESH4_PG.C_LG_I2905|ESTEXT_FGENESH4_PM.C_LG_VI0713|GW1.6326.1.1|ESTEXT_FGENESH4_PG.C_2360002|GW1.IX.4748.1|ESTEXT_GENEWISE1_V1.C_660759|FGENESH4_PG.C_LG_XVIII000250|FGENESH4_PM.C_LG_I000560
45595	5.4112e-08	2.069e-07	3	7	regulation of cell differentiation	ESTEXT_FGENESH4_PM.C_LG_VI0713|GW1.6326.1.1|FGENESH4_PG.C_LG_XVIII000250
30154	5.4448e-08	2.069e-07	6	174	cell differentiation	ESTEXT_FGENESH4_PM.C_LG_VI0713|ESTEXT_GENEWISE1_V1.C_LG_XVIII0864|GW1.6326.1.1|GW1.IX.4748.1|ESTEXT_GENEWISE1_V1.C_660759|FGENESH4_PG.C_LG_XVIII000250
48367	6.6592e-08	2.4489e-07	6	180	shoot development	ESTEXT_FGENESH4_PG.C_LG_I2905|ESTEXT_FGENESH4_PM.C_LG_VI0713|GW1.6326.1.1|ESTEXT_FGENESH4_PG.C_2360002|FGENESH4_PG.C_LG_XVIII000250|FGENESH4_PM.C_LG_I000560
10089	8.6509e-08	3.0819e-07	3	8	xylem histogenesis	ESTEXT_FGENESH4_PM.C_LG_VI0713|GW1.6326.1.1|FGENESH4_PG.C_LG_XVIII000250
8284	1.8508e-07	6.3935e-07	3	10	positive regulation of cell proliferation	ESTEXT_FGENESH4_PM.C_LG_VI0713|GW1.6326.1.1|FGENESH4_PG.C_LG_XVIII000250
19952	5.6771e-07	1.9035e-06	8	629	reproduction	GW1.I.6885.1|GW1.III.41.1|ESTEXT_FGENESH4_PG.C_LG_I2905|ESTEXT_FGENESH4_PM.C_LG_VI0713|EUGENE3.00091462|GW1.6326.1.1|ESTEXT_FGENESH4_PG.C_2360002|FGENESH4_PG.C_LG_XVIII000250
9887	1.7557e-06	5.7187e-06	5	171	organ morphogenesis	ESTEXT_FGENESH4_PG.C_LG_I2905|ESTEXT_FGENESH4_PG.C_2360002|GW1.IX.4748.1|ESTEXT_GENEWISE1_V1.C_660759|FGENESH4_PM.C_LG_I000560
6139	3.787e-06	1.1992e-05	13	2593	nucleobase, nucleoside, nucleotide and nucleic acid metabolism	EUGENE3.00011755|GW1.I.9701.1|GW1.II.1043.1|EUGENE3.00091116|GW1.40.23.1|GW1.VII.3405.1|ESTEXT_GENEWISE1_V1.C_LG_II3184|GRAIL3.0024038301|GW1.III.2060.1|GW1.127.243.1|ESTEXT_FGENESH4_PG.C_LG_XVIII0020|GW1.57.294.1|EUGENE3.44860001
9888	5.3862e-06	1.6595e-05	4	97	tissue development	ESTEXT_FGENESH4_PM.C_LG_VI0713|GW1.6326.1.1|FGENESH4_PG.C_LG_XVIII000250|FGENESH4_PM.C_LG_I000560
48513	5.8857e-06	1.7657e-05	5	219	organ development	ESTEXT_FGENESH4_PG.C_LG_I2905|ESTEXT_FGENESH4_PG.C_2360002|GW1.IX.4748.1|ESTEXT_GENEWISE1_V1.C_660759|FGENESH4_PM.C_LG_I000560
42127	1.1724e-05	3.4269e-05	3	37	regulation of cell proliferation	ESTEXT_FGENESH4_PM.C_LG_VI0713|GW1.6326.1.1|FGENESH4_PG.C_LG_XVIII000250
48232	2.4268e-05	6.7477e-05	3	47	male gamete generation	GW1.I.6885.1|GW1.III.41.1|EUGENE3.00091462
48234	2.4268e-05	6.7477e-05	3	47	male gamete generation (sensu Magnoliophyta)	GW1.I.6885.1|GW1.III.41.1|EUGENE3.00091462
8283	2.5865e-05	7.0204e-05	3	48	cell proliferation	ESTEXT_FGENESH4_PM.C_LG_VI0713|GW1.6326.1.1|FGENESH4_PG.C_LG_XVIII000250
51094	3.1066e-05	8.2362e-05	3	51	positive regulation of development	ESTEXT_FGENESH4_PM.C_LG_VI0713|GW1.6326.1.1|FGENESH4_PG.C_LG_XVIII000250
48856	3.3633e-05	8.7139e-05	8	1096	anatomical structure development	ESTEXT_FGENESH4_PG.C_LG_I2905|ESTEXT_FGENESH4_PM.C_LG_VI0713|GW1.6326.1.1|ESTEXT_FGENESH4_PG.C_2360002|GW1.IX.4748.1|ESTEXT_GENEWISE1_V1.C_660759|FGENESH4_PG.C_LG_XVIII000250|FGENESH4_PM.C_LG_I000560
51242	5.5918e-05	0.00013931	3	62	positive regulation of cellular physiological process	ESTEXT_FGENESH4_PM.C_LG_VI0713|GW1.6326.1.1|FGENESH4_PG.C_LG_XVIII000250
50793	5.6212e-05	0.00013931	4	176	regulation of development	ESTEXT_FGENESH4_PM.C_LG_VI0713|GW1.6326.1.1|FGENESH4_PG.C_LG_XVIII000250|FGENESH4_PM.C_LG_I000560
48522	5.8666e-05	0.0001423	3	63	positive regulation of cellular process	ESTEXT_FGENESH4_PM.C_LG_VI0713|GW1.6326.1.1|FGENESH4_PG.C_LG_XVIII000250
9552	6.7438e-05	0.0001569	3	66	gamete generation (sensu Magnoliophyta)	GW1.I.6885.1|GW1.III.41.1|EUGENE3.00091462
7276	6.7438e-05	0.0001569	3	66	gametogenesis	GW1.I.6885.1|GW1.III.41.1|EUGENE3.00091462
19953	7.7027e-05	0.00017562	3	69	sexual reproduction	GW1.I.6885.1|GW1.III.41.1|EUGENE3.00091462
7275	8.6513e-05	0.00019338	9	1627	development	ESTEXT_FGENESH4_PG.C_LG_I2905|ESTEXT_FGENESH4_PM.C_LG_VI0713|ESTEXT_GENEWISE1_V1.C_LG_XVIII0864|GW1.6326.1.1|ESTEXT_FGENESH4_PG.C_2360002|GW1.IX.4748.1|ESTEXT_GENEWISE1_V1.C_660759|FGENESH4_PG.C_LG_XVIII000250|FGENESH4_PM.C_LG_I000560
9956	0.00010708	0.00023474	2	13	radial pattern formation	GW1.IX.4748.1|ESTEXT_GENEWISE1_V1.C_660759
43119	0.00015886	0.0003417	3	88	positive regulation of physiological process	ESTEXT_FGENESH4_PM.C_LG_VI0713|GW1.6326.1.1|FGENESH4_PG.C_LG_XVIII000250
9793	0.00023341	0.00049276	5	475	embryonic development (sensu Magnoliophyta)	ESTEXT_FGENESH4_PG.C_LG_I2905|ESTEXT_FGENESH4_PM.C_LG_VI0713|GW1.6326.1.1|ESTEXT_FGENESH4_PG.C_2360002|FGENESH4_PG.C_LG_XVIII000250
9790	0.00026439	0.000548	5	488	embryonic development	ESTEXT_FGENESH4_PG.C_LG_I2905|ESTEXT_FGENESH4_PM.C_LG_VI0713|GW1.6326.1.1|ESTEXT_FGENESH4_PG.C_2360002|FGENESH4_PG.C_LG_XVIII000250
48316	0.00033266	0.00067721	5	513	seed development	ESTEXT_FGENESH4_PG.C_LG_I2905|ESTEXT_FGENESH4_PM.C_LG_VI0713|GW1.6326.1.1|ESTEXT_FGENESH4_PG.C_2360002|FGENESH4_PG.C_LG_XVIII000250
48608	0.00034779	0.00069558	5	518	reproductive structure development	ESTEXT_FGENESH4_PG.C_LG_I2905|ESTEXT_FGENESH4_PM.C_LG_VI0713|GW1.6326.1.1|ESTEXT_FGENESH4_PG.C_2360002|FGENESH4_PG.C_LG_XVIII000250
48518	0.0007444	0.0014631	3	149	positive regulation of biological process	ESTEXT_FGENESH4_PM.C_LG_VI0713|GW1.6326.1.1|FGENESH4_PG.C_LG_XVIII000250
10051	0.00094722	0.0018302	2	38	vascular tissue pattern formation (sensu Tracheophyta)	GW1.IX.4748.1|ESTEXT_GENEWISE1_V1.C_660759
6355	0.0011498	0.0021845	5	675	regulation of transcription, DNA-dependent	EUGENE3.00011755|GW1.I.9701.1|EUGENE3.00091116|ESTEXT_FGENESH4_PG.C_LG_XVIII0020|GRAIL3.0024038301
6351	0.0014563	0.0027111	5	712	transcription, DNA-dependent	EUGENE3.00011755|GW1.I.9701.1|EUGENE3.00091116|ESTEXT_FGENESH4_PG.C_LG_XVIII0020|GRAIL3.0024038301
32774	0.0014744	0.0027111	5	714	RNA biosynthesis	EUGENE3.00011755|GW1.I.9701.1|EUGENE3.00091116|ESTEXT_FGENESH4_PG.C_LG_XVIII0020|GRAIL3.0024038301
9987	0.0023095	0.0041791	23	12188	cellular process	EUGENE3.00011755|GW1.I.9701.1|ESTEXT_FGENESH4_PM.C_LG_VI0713|GW1.II.1043.1|EUGENE3.00091116|GW1.40.23.1|ESTEXT_GENEWISE1_V1.C_LG_II3184|ESTEXT_GENEWISE1_V1.C_LG_XVIII0864|GW1.VII.3405.1|EUGENE3.00011881|GRAIL3.0175000802|GRAIL3.0024038301|GW1.V.3697.1|GW1.IX.4748.1|FGENESH4_PG.C_LG_XVIII000250|GW1.III.2060.1|GW1.127.243.1|GW1.XVII.811.1|ESTEXT_FGENESH4_PG.C_LG_XVIII0020|GW1.6326.1.1|ESTEXT_GENEWI…
9733	0.0076673	0.013657	3	340	response to auxin stimulus	ESTEXT_FGENESH4_PM.C_LG_VI0713|GW1.6326.1.1|FGENESH4_PG.C_LG_XVIII000250
16070	0.012585	0.022071	5	1186	RNA metabolism	EUGENE3.00011755|GW1.I.9701.1|EUGENE3.00091116|ESTEXT_FGENESH4_PG.C_LG_XVIII0020|GRAIL3.0024038301
103	0.013072	0.022579	1	11	sulfate assimilation	GRAIL3.0175000802
9725	0.014643	0.024915	4	800	response to hormone stimulus	GW1.I.9701.1|ESTEXT_FGENESH4_PM.C_LG_VI0713|GW1.6326.1.1|FGENESH4_PG.C_LG_XVIII000250
6791	0.016609	0.027048	1	14	sulfur utilization	GRAIL3.0175000802
35266	0.016609	0.027048	1	14	meristem growth	FGENESH4_PM.C_LG_I000560
10075	0.016609	0.027048	1	14	regulation of meristem size	FGENESH4_PM.C_LG_I000560
40008	0.020133	0.032326	1	17	regulation of growth	FGENESH4_PM.C_LG_I000560
8151	0.021091	0.03327	20	11534	cellular physiological process	EUGENE3.00011755|GW1.I.9701.1|ESTEXT_FGENESH4_PM.C_LG_VI0713|GW1.II.1043.1|EUGENE3.00091116|GW1.40.23.1|ESTEXT_GENEWISE1_V1.C_LG_II3184|GW1.VII.3405.1|EUGENE3.00011881|GRAIL3.0175000802|GRAIL3.0024038301|GW1.V.3697.1|FGENESH4_PG.C_LG_XVIII000250|GW1.III.2060.1|GW1.127.243.1|GW1.XVII.811.1|ESTEXT_FGENESH4_PG.C_LG_XVIII0020|GW1.6326.1.1|GW1.57.294.1|EUGENE3.44860001
48509	0.021305	0.03327	1	18	regulation of meristem development	FGENESH4_PM.C_LG_I000560
42221	0.030444	0.0469	5	1489	response to chemical stimulus	GW1.I.9701.1|ESTEXT_FGENESH4_PM.C_LG_VI0713|GW1.6326.1.1|GW1.V.3697.1|FGENESH4_PG.C_LG_XVIII000250
