# Supplementary material for: A cross-species transcriptomics approach to identify genes involved in leaf development
Source: BMC Genomics. 2008 Dec 5;9:589. doi: 10.1186/1471-2164-9-589 (PMC2621207; doi:10.1186/1471-2164-9-589)
Supplement: Additional file 5 — Genes within identified transcriptional modules. Assignment of OPLS leaf genes within transcriptional modules identified using weighted co-expression analysis. [file 1471-2164-9-589-S5.xls]

## Sheet: GMclassConnectivity
GM	Module	Connectivity		Protein_ID	LG	start	end	ATG	SCORE	HIT.E.VALUE	FRACTION.IDENTITY	Short.description	Currator.summary
grail3.0016024101	blue	13.5826		662808	XIII	1921236	1921804	AT1G08880.1	609	1.9e-60	0.86014	histone H2A, putative
fgenesh4_kg.C_LG_XIV000011	blue	11.8024		749916	XIV	3372932	3373708	AT1G09200.1	674	2.4e-67	1	histone H3
gw1.XV.1016.1	blue	11.1271		251580	XV	3839730	3840425	AT1G73620.1	1023	2.5e-104	0.769565	thaumatin-like protein, putative / pathogenesis-related protein, putative
grail3.0019030801	blue	10.7405		655455	VII	11707035	11707653	AT1G07660.1	524	1.9e-51	1	histone H4
eugene3.00570105	blue	10.5729		593861	scaffold_57	880085	880467	AT1G07660.1	524	1.9e-51	1	histone H4
estExt_Genewise1_v1.C_6630004	blue	9.91736		747465	scaffold_663	6075	6714	AT1G09200.1	674	2.4e-67	1	histone H3
estExt_Genewise1_v1.C_LG_X2891	blue	9.91068		725114	X	19618955	19622259	AT3G53650.1	623	6.1e-62	0.900709	histone H2B, putative
eugene3.00141056	blue	9.68159		573011	XIV	8424547	8426880	AT2G05790.1	1922	1.4e-199	0.768898	glycosyl hydrolase family 17 protein
gw1.133.51.1	blue	9.22261		268609	scaffold_133	194018	194708	AT5G27670.1	587	4e-58	0.811189	histone H2A, putative
estExt_fgenesh4_pm.C_LG_V0721	blue	9.1254		831725	V	17784177	17786315	AT1G76540.1	1398	4.6e-144	0.85342	CDKB2;1 (CYCLIN-DEPENDENT KINASE B2;1); kinase	Encodes a cyclin-dependent protein kinase involved in regulation of the G2/M transition of the mitotic cell cycle. Specifically binds to the cyclin CYCD4;1, expressed in shoot meristem, young leaves and vascular tissue during the G2/M phase.
estExt_Genewise1_v1.C_LG_X2904	blue	8.92893		725127	X	19626714	19627380	AT3G53650.1	626	2.9e-62	0.907801	histone H2B, putative
eugene3.00140399	blue	8.27289		572354	XIV	3168526	3169460	AT3G61640.1	250	2.1e-22	0.753623	AGP20 (ARABINOGALACTAN PROTEIN 20)
grail3.0089005701	blue	8.24949		646230	III	8831744	8832422	AT5G66230.1	355	1.5e-33	0.576923
estExt_Genewise1_v1.C_LG_XIX0933	blue	8.16803		738389	XIX	4610157	4611768	AT1G08560.1	1157	1.6e-118	0.730159	SYP111 (syntaxin 111); t-SNARE	member of SYP11 Gene Family
grail3.0068008502	blue	8.1153		641120	I	17121298	17123141	AT5G62690.1	2326	2.1e-242	0.982022	TUB2 (Tubulin beta-2); structural molecule	encodes tubulin beta-2/beta-3 chain
eugene3.00120584	blue	7.32979		569931	XII	7745620	7754922	AT1G18650.1	424	7.5e-41	0.682243	glycosyl hydrolase family protein 17
estExt_fgenesh4_pg.C_LG_XVIII0689	blue	7.32529		825854	XVIII	8433706	8436738	AT4G28950.1	976	2.4e-99	0.895238	ARAC7/ATROP9/RAC7/ROP9 (rho-related protein from plants 9); GTP binding	A member of ROP GTPase gene family.
grail3.0040026601	blue	7.2519		677905	scaffold_40	2531056	2532767	AT4G34160.1	814	3.5e-82	0.490411	CYCD3;1 (CYCLIN D3;1); cyclin-dependent protein kinase regulator	encodes a cyclin D-type protein involved in the switch from cell proliferation to the final stages of differentiation. The gene is transcriptionally regulated by cytokinin and brassinosteroid. Protein interacts with cyclin-dependent kinase inhibitor ICK1.
grail3.0121000801	blue	7.09613		670620	scaffold_121	249874	250607	AT1G07660.1	524	1.9e-51	1	histone H4
fgenesh4_pg.C_LG_I002334	blue	6.49816		752731	I	24066212	24067525	AT3G27060.1	1468	1.8e-151	0.828829	TSO2 (TSO2); ribonucleoside-diphosphate reductase	Encodes one of the 3 ribonucleotide reductase (RNR) small subunit genes. TSO2 transcription occurs predominantly at the S-phase of the cell cycle and its expression pattern is consistent with its role in dNDP biosynthesis during DNA replication in actively dividing cells. Critical for cell cycle progression, DNA damage repair and plant development.
estExt_fgenesh4_pg.C_LG_V1315	blue	6.48755		818688	V	15034764	15036555	AT3G54560.1	622	7.8e-62	0.9	histone H2A.F/Z
grail3.0007035102	blue	6.47354		669166	XVIII	6351015	6353180	AT2G25060.1	490	7.6e-48	0.568306	plastocyanin-like domain-containing protein
estExt_Genewise1_v1.C_LG_VI0741	blue	6.25695		717022	VI	5428617	5429546	AT5G02560.1	628	1.8e-62	0.9	histone H2A, putative
estExt_fgenesh4_pg.C_LG_IV0196	blue	6.19645		817745	IV	1708346	1714257	AT4G21270.1	2671	5.8e-279	0.671285	ATK1 (ARABIDOPSIS THALIANA KINESIN 1); microtubule motor	Encodes a kinesin-like motor protein heavy chain. Loss of function mutations have reduced fertility and are defective in spindle formation in male meiosis.
estExt_Genewise1_v1.C_LG_I1046	blue	5.93789		706048	I	17069458	17071402	AT2G29570.1	1249	2.8e-128	0.917603	PCNA2 (PROLIFERATING CELL NUCLEAR 2); DNA binding / DNA polymerase processivity factor
eugene3.00280295	blue	5.8264		589559	scaffold_28	3066607	3071110	AT5G03760.1	2375	1.4e-247	0.819209	ATCSLA09 (RESISTANT TO AGROBACTERIUM TRANSFORMATION 4); transferase, transferring glycosyl groups	encodes a beta-mannan synthase that is required for agrobacterium-mediated plant genetic transformation involves a complex interaction between the bacterium and the host plant. 3 UTR is involved in transcriptional regulation and the gene is expressed in the elongation zone of the root.
eugene3.00091150	blue	5.80448		557890	IX	7431077	7433021	AT1G50490.1	791	9.7e-80	0.856354	UBC20 (ubiquitin-conjugating enzyme 20); ubiquitin-protein ligase	Encodes one of two ubiquitin-conjugating enzymes belonging to the E2-C gene family (the other being UBC19). Transcript is always found in diving cells, but also in other non-dividing cells.
gw1.III.2590.1	blue	5.78502		415487	III	3723963	3724574	AT1G72610.1	677	1.2e-67	0.683168	GLP1 (GERMIN-LIKE PROTEIN 1); manganese ion binding / metal ion binding / nutrient reservoir	germin-like protein (GLP1)
eugene3.00081119	blue	5.72819		564524	VIII	7688751	7694164	AT1G68560.1	3779	0	0.767598	ATXYL1/XYL1 (ALPHA-XYLOSIDASE 1); alpha-N-arabinofuranosidase/ hydrolase, hydrolyzing O-glycosyl compounds / xylan 1,4-beta-xylosidase	Encodes a bifunctional alpha-l-arabinofuranosidase/beta-d-xylosidase that belongs to family 3 of glycoside hydrolases.
gw1.V.298.1	blue	5.51246		204897	V	12957720	12968462	AT1G76850.1	3758	0	0.679211	SEC5A (EXOCYST COMPLEX COMPONENT SEC5)
eugene3.00011733	blue	5.41482		549292	I	19125490	19127947	AT3G08030.1	1328	1.2e-136	0.704918
estExt_fgenesh4_pg.C_LG_XVIII0369	blue	5.32983		825720	XVIII	5314234	5317839	AT5G11420.1	1511	4.9e-156	0.783562
eugene3.00050513	blue	5.29083		558898	V	5432349	5434234	AT5G67260.1	967	2.2e-98	0.549738	CYCD3;2 (CYCLIN D3;2); cyclin-dependent protein kinase
eugene3.00002335	blue	4.95482		553020	II	21650848	21651585	AT3G46030.1	651	6.6e-65	0.90604	histone H2B, putative
gw1.28.53.1	blue	4.69935		281479	scaffold_28	187686	188309	AT5G20630.1	780	1.4e-78	0.706731	GLP3 (GERMIN-LIKE PROTEIN 3); manganese ion binding / metal ion binding / nutrient reservoir	Encodes a germin-like protein.
estExt_fgenesh4_pm.C_LG_XVIII0287	blue	4.6791		835910	XVIII	9571840	9572409	AT1G07660.1	524	1.9e-51	1	histone H4
eugene3.00090811	blue	4.66939		557551	IX	4999972	5002443	AT2G16270.1	351	2.1e-50	0.404082
estExt_Genewise1_v1.C_LG_V1643	blue	4.64604		715371	V	16392369	16393337	AT4G40030.1	680	5.6e-68	1	histone H3.2
estExt_fgenesh4_pg.C_LG_IX0154	blue	4.60167		821016	IX	918858	923581	AT5G20950.1	2678	1.1e-279	0.797771	glycosyl hydrolase family 3 protein
estExt_fgenesh4_pg.C_LG_I2248	blue	4.54077		815557	I	23183909	23187515	AT3G27350.1	328	1.3e-32	0.413146
estExt_fgenesh4_pg.C_LG_XV1167	blue	4.43423		824944	XV	10491509	10493911	AT5G23940.1	1489	1e-153	0.663697	EMB3009 (EMBRYO DEFECTIVE 3009); transferase
estExt_fgenesh4_pm.C_1200017	blue	4.42718		836962	scaffold_120	667234	677924	AT4G28250.1	1078	3.7e-110	0.774194	ATEXPB3 (ARABIDOPSIS THALIANA EXPANSIN B3)	putative beta-expansin/allergen protein. Naming convention from the Expansin Working Group (Kende et al, 2004. Plant Mol Bio). Involved in the formation of nematode-induced syncytia in roots of Arabidopsis thaliana.
estExt_fgenesh4_pm.C_LG_VI0765	blue	4.25547		832139	VI	16952171	16955499	AT5G11420.1	1506	1.7e-155	0.755495
gw1.VI.2898.1	blue	4.06272		418525	VI	4027353	4027598	AT2G10940.1	389	3.8e-37	0.841463	protease inhibitor/seed storage/lipid transfer protein (LTP) family protein
grail3.0032009701	blue	4.02476		642306	I	29769304	29770358	AT1G44191.1	319	1e-29	0.418367	DNA binding / ligand-dependent nuclear receptor	Encodes a ECA1 gametogenesis related family protein
estExt_Genewise1_v1.C_LG_XVII1003	blue	4.01537		736276	XVII	4138330	4140210	AT4G14960.2	2314	3.9e-241	0.968889	TUA6 (tubulin alpha-6 chiain)	Encodes an alpha-tubulin isoform required for right handed helical growth.
estExt_fgenesh4_pm.C_LG_X0271	blue	3.97907		833496	X	8522570	8523580	AT2G30620.1	361	3.6e-34	0.480392	histone H1.2
grail3.0019029901	blue	3.91676		655445	VII	11654037	11654632	AT1G07660.1	524	1.9e-51	1	histone H4
gw1.XV.2912.1	blue	3.87776		253476	XV	9337406	9337894	AT5G62360.1	359	5.8e-34	0.461538	invertase/pectin methylesterase inhibitor family protein
gw1.IX.2730.1	blue	3.8665		202265	IX	5122479	5125848	AT4G33680.1	1892	2.1e-196	0.857143	AGD2 (ABERRANT GROWTH AND DEATH 2); transaminase	Involved in disease resistance against Pseudomonas syringae. mutants have elevated SA levels, a low level of spontaneous cell death, callose deposition, and enlarged cells in leaves. genetically maps on chr 4 between L23H3 and nga1139.
estExt_Genewise1_v1.C_LG_I1741	blue	3.71284		706393	I	19137392	19144077	AT3G23890.1	4101	0	0.581989	TOPII (TOPOISOMERASE II); ATP binding / DNA binding / DNA topoisomerase (ATP-hydrolyzing)	Encodes a topoisomerase II that is highly expressed in young seedlings. The protein is localized in the nucleus and gene expression levels are increased in proliferative tissues.
eugene3.00130523	blue	3.60108		571159	XIII	3878087	3879531	AT1G08560.1	1147	1.8e-117	0.726984	SYP111 (syntaxin 111); t-SNARE	member of SYP11 Gene Family
eugene3.03900002	blue	3.5992		591443	scaffold_390	14100	17144	AT1G47890.1	1158	1.2e-118	0.351579	disease resistance family protein
eugene3.04210001	blue	3.59919		592408	scaffold_421	7820	16907	AT2G05790.1	1922	1.4e-199	0.768898	glycosyl hydrolase family 17 protein
fgenesh4_pg.C_LG_V000312	blue	3.53993		760260	V	2524187	2528905	AT5G08280.1	1384	1.4e-142	0.764384	HEMC (HYDROXYMETHYLBILANE SYNTHASE); hydroxymethylbilane synthase	Encodes a protein with porphobilinogen deaminase activity. This protein is targeted to the chloroplast.
estExt_fgenesh4_pm.C_LG_XVI0462	blue	3.53556		835598	XVI	12133079	12136261	AT3G51660.1	366	1e-34	0.663717	macrophage migration inhibitory factor family protein / MIF family protein
eugene3.22230002	blue	3.48837		587882	scaffold_2223	6515	8103	AT1G75280.1	691	3.8e-69	0.446945	isoflavone reductase, putative	isoflavone reductase, putative, identical to SP:P52577 Isoflavone reductase homolog P3 (EC 1.3.1.-) {Arabidopsis thaliana}; contains Pfam profile PF02716: isoflavone reductase. Involved in response to oxidative stress.
eugene3.00160444	blue	3.46975		576309	XVI	3212279	3216221	AT2G42300.1	656	2e-65	0.559441	basic helix-loop-helix (bHLH) family protein
eugene3.00021671	blue	3.37332		552356	II	14077651	14078304	AT4G01410.1	627	2.3e-62	0.636364	harpin-induced family protein / HIN1 family protein / harpin-responsive family protein
estExt_fgenesh4_pg.C_LG_IX1364	blue	3.31246		821599	IX	9757772	9758619	AT5G22430.1	344	2.2e-32	0.451807
grail3.0019005101	blue	3.22741		655136	VII	8813588	8814329	AT5G67070.1	341	4.7e-32	0.56	RALFL34 (RALF-LIKE 34)	Member of a diversely expressed predicted peptide family showing sequence similarity to tobacco Rapid Alkalinization Factor (RALF), and is believed to play an essential role in the physiology of Arabidopsis. Consists of a single exon and is characterized by a conserved C-terminal motif and N-terminal signal peptide.
eugene3.01420049	blue	3.07311		582742	scaffold_142	330918	332679	AT5G16250.1	581	1.7e-57	0.674286
gw1.41.334.1	blue	3.03972		287849	scaffold_41	1309979	1310581	AT4G24660.1	501	5.2e-49	0.545455	ATHB22/MEE68 (ARABIDOPSIS THALIANA HOMEOBOX PROTEIN 22, maternal effect embryo arrest 68); DNA binding / transcription factor
grail3.0037015101	blue	2.90014		645978	III	5541825	5543419	AT3G16240.1	1064	1.1e-108	0.824701	DELTA-TIP (delta tonoplast integral protein); water channel	Delta tonoplast intrinsic protein, functions as a water channel and ammonium (NH3) transporter. Highly expressed in flower, shoot, and stem. Expression shows diurnal regulation and is induced by ammonium (NH3). Protein localized to vacuolar membrane.
fgenesh4_pg.C_LG_I000818	blue	2.6226		751215	I	6714039	6718219	AT1G64390.1	2701	3.9e-282	0.7936	endo-1,4-beta-glucanase, putative / cellulase, putative
grail3.0010009701	blue	2.59353		656346	VIII	4809474	4810334	AT5G16250.1	730	2.8e-73	0.759563
estExt_fgenesh4_pg.C_LG_II1544	blue	2.5855		816631	II	13039188	13043667	AT5G08610.1	2019	7.2e-210	0.60913	DEAD box RNA helicase (RH26)
grail3.0010018901	blue	2.50749		656451	VIII	5492466	5494513	AT1G69530.1	1175	2e-120	0.840637	ATEXPA1 (ARABIDOPSIS THALIANA EXPANSIN A1)	Member of Alpha-Expansin Gene Family. Naming convention from the Expansin Working Group (Kende et al, Plant Mol Bio). Involved in the formation of nematode-induced syncytia in roots of Arabidopsis thaliana.
estExt_fgenesh4_pm.C_1480004	blue	2.42205		837320	scaffold_148	165712	170087	AT2G44480.1	1556	8.3e-161	0.552063	glycosyl hydrolase family 1 protein
grail3.0013041501	blue	2.38934		654168	VI	17350818	17351494	AT2G45180.1	393	1.4e-37	0.586466	protease inhibitor/seed storage/lipid transfer protein (LTP) family protein
eugene3.00140663	blue	2.33948		572618	XIV	5267911	5275152	AT4G02060.1	3175	0	0.851955	PRL (PROLIFERA); ATP binding / DNA binding / DNA-dependent ATPase	PROLIFERA
estExt_fgenesh4_pg.C_LG_XIII0468	blue	2.33355		823815	XIII	11649029	11649703	AT2G20870.1	111	1.1e-07	0.353448	cell wall protein precursor, putative
grail3.0035001101	blue	2.2913		663774	XIV	1201250	1204103	AT2G45190.1	759	2.4e-76	0.707965	AFO (ABNORMAL FLORAL ORGANS); transcription factor	Encodes a member of the YABBY family of transcriptional regulators that is involved in abaxial cell type specification in leaves and fruits.
eugene3.00010321	blue	2.28972		547880	I	2649886	2654787	AT1G63440.1	2691	4.4e-281	0.571429	HMA5 (HEAVY METAL ATPASE 5); ATPase, coupled to transmembrane movement of ions, phosphorylative mechanism	The Arabidopsis P-type ATPase HMA5 is involved in Cu detoxification. hma5 mutant plants exhibit Cu hypersensitivity, which is especially dramatic in roots where HMA5 is mostly expressed.
eugene3.00013048	blue	2.20368		550607	I	34971080	34975008	AT5G63890.1	1968	1.8e-204	0.860412	ATHDH (HISTIDINOL DEHYDROGENASE)	Encodes histidinol dehydrogenase. Up-regulated in response to UV-B.
grail3.0004035701	blue	2.16992		667705	XVI	6002952	6004719	AT2G39460.1	653	4.1e-65	0.871795	ATRPL23A (RIBOSOMAL PROTEIN L23A); RNA binding / structural constituent of ribosome	Encodes a putative ribosomal protein L23a (AtrpL23a).
grail3.0011014701	blue	2.12794		654779	VII	3851190	3853665	AT5G65020.1	1279	1.9e-131	0.77673	ANNAT2 (ANNEXIN ARABIDOPSIS 2); calcium ion binding / calcium-dependent phospholipid binding	Annexins are calcium binding proteins that are localized in the cytoplasm. When cytosolic Ca2+ increases, they relocate to the plasma membrane. They may be involved in the Golgi-mediated secretion of polysaccharides.
gw1.V.1402.1	blue	2.0898		206001	V	15920845	15922903	AT1G75330.1	1389	4.1e-143	0.804878	OTC (ORNITHINE CARBAMOYLTRANSFERASE); amino acid binding / carboxyl- and carbamoyltransferase
grail3.0018021901	blue	1.99401		646516	III	11324628	11329047	AT4G22860.1	847	1.1e-85	0.504225
gw1.II.1731.1	blue	1.97285		410396	II	388091	389113	AT1G30080.1	796	2.8e-80	0.465318	glycosyl hydrolase family 17 protein
estExt_fgenesh4_pm.C_LG_XI0230	blue	1.93011		834077	XI	9365210	9368611	AT4G18570.1	1671	5.4e-173	0.600329	proline-rich family protein
eugene3.00021172	blue	1.92813		551857	II	9541915	9545465	AT4G33400.1	2397	6.3e-250	0.706687	dem protein-related / defective embryo and meristems protein-related
fgenesh4_pg.C_LG_VI001257	blue	1.88467		762947	VI	12223996	12225494	AT2G42740.1	893	1.5e-90	0.961111	RPL16A (ribosomal protein large subunit 16A); structural constituent of ribosome	encodes a cytosolic ribosomal protein L16, which is a constituent of 60S large ribosomal complex. Gene is expressed in root stele and anthers and expression is induced by auxin treatment.
estExt_fgenesh4_pm.C_LG_V0726	blue	1.8183		831727	V	17817274	17822189	AT2G33560.1	1257	4e-129	0.617571	spindle checkpoint protein-related
estExt_fgenesh4_pm.C_1630014	blue	1.81197		837424	scaffold_163	256698	257746	AT2G27960.1	406	6.1e-39	0.909091	CKS1 (CDK-SUBUNIT 1); cyclin-dependent protein kinase	catalytic subunit of cyclin dependent kinase 1. physically interact with cyclin-dependent kinases (CDKs) and play an essential, but yet not entirely resolved, role in the regulation of the cell cycle
estExt_fgenesh4_pg.C_LG_X2166	blue	1.74453		822660	X	20275281	20278463	AT3G21200.1	1059	3.8e-108	0.650307
grail3.0039022701	blue	1.74318		644646	II	13908577	13910051	AT4G00820.1	876	9.5e-89	0.602484	IQD17 (IQ-domain 17); calmodulin binding
estExt_Genewise1_v1.C_LG_XVI0292	blue	1.66693		734314	XVI	13008410	13009337	AT2G38540.1	338	9.7e-32	0.552632	LP1 (nonspecific lipid transfer protein 1)	Non-specific lipid transfer protein. Binds calmodulin in a Ca2+-independent manner. Localized to the cell wall. Specifically expressed in L1 epidermal layer.
gw1.X.3496.1	blue	1.63224		228799	X	20944866	20945609	AT1G66240.1	324	3e-30	0.897059	ATX1; metal ion binding
fgenesh4_pg.C_LG_XIX000864	blue	1.62056		780725	XIX	10155256	10156054	AT1G51850.1	596	7.7e-59	0.509259	leucine-rich repeat protein kinase, putative
estExt_fgenesh4_pm.C_LG_IX0727	blue	1.61495		833338	IX	11883027	11884197	AT2G27960.1	428	2.8e-41	0.9625	CKS1 (CDK-SUBUNIT 1); cyclin-dependent protein kinase	catalytic subunit of cyclin dependent kinase 1. physically interact with cyclin-dependent kinases (CDKs) and play an essential, but yet not entirely resolved, role in the regulation of the cell cycle
eugene3.00071131	blue	1.5823		563193	VII	11066687	11068904	AT3G11480.1	793	5.9e-80	0.447802	S-adenosyl-L-methionine:carboxyl methyltransferase family protein	The gene encodes for an enzyme that methylates benzoic acid and salicylic acid to the corresponding methyl esters. It is highly expressed in flowers, induced by biotic and abiotic stress and thought to be involved in direct defense mechanism.
eugene3.00070089	blue	1.56238		562151	VII	541642	542394	AT4G33740.1	142	6e-11	0.274194
grail3.0123006201	blue	1.53245		670882	scaffold_123	562161	562663	AT5G16030.1	89	0.00016	0.333333
gw1.XI.325.1	blue	1.52658		232345	XI	12944791	12945554	AT1G51060.1	620	1.3e-61	0.947368	histone H2A, putative
eugene3.04390001	blue	1.49775		592573	scaffold_439	308	1579	AT2G04160.1	846	1.4e-85	0.580524	AIR3 (Auxin-Induced in Root cultures 3); subtilase	isolated from differential screening of a cDNA library from auxin-treated root culture. encodes a protein similar to subtilisin-like serine protease which is believed to be active outside the plant cell.
estExt_Genewise1_v1.C_LG_IX1261	blue	1.49498		721765	IX	2206090	2207535	AT4G38660.1	1002	4.2e-102	0.756303	thaumatin, putative
estExt_fgenesh4_pg.C_LG_IX1415	blue	1.48707		821630	IX	10585146	10591789	AT5G60600.1	3370	0	0.858491	GcpE (CHLOROPLAST BIOGENESIS 4); 4-hydroxy-3-methylbut-2-en-1-yl diphosphate synthase	Encodes a chloroplast-localized hydroxy-2-methyl-2-(E)-butenyl 4-diphosphate (HMBPP) synthase (HDS), catalyzes the formation of HMBPP from 2-C-methyl-D-erythrytol 2,4-cyclodiphosphate (MEcPP). The HDS enzyme controls the penultimate steps of the biosynthesis of IPP and dimethylallyl diphosphate (DMAPP) via the MEP pathway and may serve as a metabolic control point for SA-mediated disease resistan…
eugene3.00010790	blue	1.47264		548349	I	6767471	6770980	AT5G41860.1	131	2.9e-10	0.461538	unknown protein
estExt_fgenesh4_pg.C_LG_X1136	blue	1.44581		822136	X	12525830	12529774	AT1G68540.1	1143	4.8e-117	0.65528	oxidoreductase family protein
eugene3.00081237	blue	1.42509		564642	VIII	8677265	8678231	AT1G14900.1	525	1.5e-51	0.568528	high-mobility-group protein / HMG-I/Y protein	Encodes a protein belonging to the subgroup of HMGA (high mobility group A) proteins that interact with A/T-rich stretches of DNA.
eugene3.00090181	blue	1.41731		556921	IX	1040739	1043005	AT3G44850.1	2052	2.3e-213	0.726103	protein kinase-related
eugene3.00130826	blue	1.38722		571462	XIII	7433295	7434557	AT1G51060.1	608	2.4e-60	0.924812	histone H2A, putative
estExt_fgenesh4_pg.C_11130001	blue	1.34801		829004	scaffold_1113	9725	10517	AT5G43260.1	402	1.6e-38	0.75	chaperone protein dnaJ-related
estExt_Genewise1_v1.C_LG_XVII0988	blue	1.3302		736262	XVII	4082090	4088821	AT3G47800.1	1006	1.6e-102	0.572727	aldose 1-epimerase family protein
estExt_fgenesh4_pg.C_640116	blue	1.24503		827145	scaffold_64	853994	856574	AT1G06040.1	791	9.7e-80	0.652	STO (SALT TOLERANCE); transcription factor/ zinc ion binding	Fully complements calcineurin deficient yeast but does not encode a phosphoprotein phosphatase. Sequence has similarities to CONSTANS.
gw1.XII.274.1	blue	1.16986		421814	XII	133063	133986	AT1G73500.1	1067	5.5e-109	0.659164	ATMKK9 (Arabidopsis thaliana MAP kinase kinase 9); kinase	member of MAP Kinase Kinase
gw1.IV.4073.1	blue	1.15585		198984	IV	8462244	8463937	AT3G25780.1	709	4.7e-71	0.59144	AOC3 (ALLENE OXIDE CYCLASE 3)	Encodes allene oxide cyclase, one of the enzymes involved in jasmonic acid biosynthesis. One of four genes in Arabidopsis that encode this enzyme. mRNA expression is upregulated in senescing leaves. Note: Nomenclature for Arabidopsis allene oxide cyclase 3 (AOC3, AT3G25780) gene is based on Stenzel et al. 2003 Plant Molecular Biology 51:895-911. AOC3 (AT3G25780) is also referred to as AOC2 in He …
grail3.0023002901	blue	1.10953		652803	VI	4287953	4291995	AT2G26580.1	648	1.4e-64	0.763975	plant-specific transcription factor YABBY family protein
estExt_fgenesh4_pg.C_LG_VIII1039	blue	1.09084		820612	VIII	7494901	7498864	AT1G29700.1	1110	1.5e-113	0.662614
estExt_Genewise1_v1.C_LG_V1864	blue	1.07353		715522	V	16936357	16939282	AT1G75900.1	1158	1.2e-118	0.621387	family II extracellular lipase 3 (EXL3)
gw1.28.1119.1	blue	1.06961		282545	scaffold_28	3397824	3398237	AT3G54210.1	629	1.4e-62	0.884058	ribosomal protein L17 family protein
eugene3.00131219	blue	1.04949		571855	XIII	12239791	12242484	AT4G03210.1	1146	2.3e-117	0.735294	XTH9 (XYLOGLUCAN ENDOTRANSGLUCOSYLASE/HYDROLASE 9); hydrolase, acting on glycosyl bonds	encodes a member of xyloglucan endotransglucosylase/hydrolases (XTHs) that catalyze the cleavage and molecular grafting of xyloglucan chains function in loosening and rearrangement of the cell wall. Gene is expressed in shoot apex region, flower buds, flower stalks and internodes bearing flowers.
estExt_fgenesh4_pm.C_LG_I0932	blue	1.04084		829783	I	24054564	24057377	AT1G60550.1	1357	1e-139	0.796353	naphthoate synthase, putative / dihydroxynaphthoic acid synthetase, putative / DHNA synthetase, putative
eugene3.01210029	blue	1.01645		580490	scaffold_121	446143	463185	AT5G45670.1	775	4.8e-78	0.45481	GDSL-motif lipase/hydrolase family protein
estExt_fgenesh4_pm.C_400109	blue	0.988604		836444	scaffold_40	2096631	2098104	AT5G42890.1	430	1.7e-41	0.66129	sterol carrier protein 2 (SCP-2) family protein
fgenesh4_pg.C_LG_I000355	blue	0.975162		750752	I	2768520	2769626	AT3G20820.1	1356	1.3e-139	0.71831	leucine-rich repeat family protein
grail3.0149000101	blue	0.971874		672749	scaffold_149	87404	88934	AT1G75800.1	749	2.7e-75	0.536	pathogenesis-related thaumatin family protein
estExt_fgenesh4_pg.C_2020011	blue	0.970509		828679	scaffold_202	91595	97047	AT4G20430.1	3091	0	0.705113	subtilase family protein
gw1.III.278.1	blue	0.969643		413175	III	13418492	13418902	AT4G24130.1	548	5.4e-54	0.729927
gw1.163.75.1	blue	0.961497		274041	scaffold_163	239948	245041	AT3G44880.1	2062	2e-214	0.799127	ACD1 (ACCELERATED CELL DEATH 1, PHEOPHORBIDE A OXYGENASE)	Encodes a pheide a oxygenase (PAO). Accelerated cell death (acd1) mutants show rapid, spreading necrotic responses to both virulent and avirulent Pseudomonas syringae pv. maculicola or pv. tomato pathogens and to ethylene.
estExt_fgenesh4_pg.C_LG_III1430	blue	0.894017		817545	III	15359121	15361254	AT1G27950.1	422	1.2e-40	0.477528	lipid transfer protein-related
eugene3.01780010	blue	0.845656		585475	scaffold_178	78111	80038	AT1G24577.1	62	0.26	0.314286
fgenesh4_pg.C_LG_XIX000396	blue	0.804401		780257	XIX	4946786	4948629	AT2G23840.1	436	4e-42	0.528497	HNH endonuclease domain-containing protein
gw1.134.201.1	blue	0.802191		269072	scaffold_134	668436	670561	AT5G03610.1	1089	2.5e-111	0.648562	GDSL-motif lipase/hydrolase family protein
eugene3.00151111	blue	0.787413		575716	XV	9627901	9629495	AT5G62200.1	388	4.9e-37	0.450292	embryo-specific protein-related
gw1.XIV.216.1	blue	0.779967		243473	XIV	13307558	13311591	AT5G42770.1	697	8.8e-70	0.702564
gw1.XVII.864.1	blue	0.757758		258873	XVII	3570766	3571337	AT5G39950.1	432	1.1e-41	0.6	ATTRX2 (Arabidopsis thioredoxin h2, thioredoxin H-type 1); thiol-disulfide exchange intermediate	encodes a cytosolic thioredoxin that reduces disulfide bridges of target proteins by the reversible formation of a disulfide bridge between two neighboring Cys residues present in the active site. Thioredoxins have been found to regulate a variety of biological reactions in prokaryotic and eukaryotic cells.
estExt_fgenesh4_pm.C_LG_XVI0427	blue	0.737043		835574	XVI	11084416	11086778	AT5G05600.1	1256	5.1e-129	0.639665	oxidoreductase, 2OG-Fe(II) oxygenase family protein
gw1.I.8095.1	blue	0.708304		179495	I	5237541	5240875	AT5G44600.1	741	1.9e-74	0.651786
grail3.0010004501	blue	0.707436		656287	VIII	4428853	4431423	AT2G40270.2	698	6.9e-70	0.62963	protein kinase family protein
eugene3.01400033	blue	0.652845		582552	scaffold_140	242011	245917	AT1G55740.1	3070	0	0.756291	ATSIP1 (ARABIDOPSIS THALIANA SEED IMBIBITION 1); hydrolase, hydrolyzing O-glycosyl compounds
eugene3.00130237	blue	0.620077		570873	XIII	1655706	1658148	AT3G05220.1	809	1.2e-81	0.402516	heavy-metal-associated domain-containing protein
eugene3.00131157	blue	0.557465		571793	XIII	11819846	11823377	AT4G28210.1	960	1.2e-97	0.625407	EMB1923 (EMBRYO DEFECTIVE 1923)
gw1.I.700.1	blue	0.545589		172100	I	16101521	16105566	AT5G21105.1	1971	8.8e-205	0.671727	L-ascorbate oxidase/ copper ion binding
gw1.182.27.1	blue	0.536213		276236	scaffold_182	128349	129884	AT1G08170.1	78	0.58	0.321429	histone H2B family protein
grail3.0130000201	blue	0.518263		671385	scaffold_130	58725	59461	AT2G15960.1	133	5.1e-10	0.394737	unknown protein
eugene3.02140018	blue	0.513508		587540	scaffold_214	164386	165567	AT3G07930.3	540	3.8e-53	0.587209	HhH-GPD base excision DNA repair family protein
grail3.0022013602	blue	0.492369		659520	X	16898557	16901854	AT3G11210.1	1056	8e-108	0.731518	GDSL-motif lipase/hydrolase family protein
gw1.VIII.969.1	blue	0.477615		419541	VIII	2126687	2130352	AT2G39200.1	1926	5.1e-200	0.685981	MLO12 (MILDEW RESISTANCE LOCUS O 12); calmodulin binding	A member of a large family of seven-transmembrane domain proteins specific to plants, homologs of the barley mildew resistance locus o (MLO) protein. The Arabidopsis genome contains 15 genes encoding MLO proteins, with localization in plasma membrane. Phylogenetic analysis revealed four clades of closely-related AtMLO genes. ATMLO6 belongs to the clade IV, with AtMLO2, AtMLO3 and AtMLO12. The gen…
eugene3.00002047	blue	0.46991		552732	II	18849433	18851088	AT1G05010.1	1293	6.1e-133	0.764331	EFE (ethylene forming enzyme)	Encodes 1-aminocyclopropane-1-carboxylate oxidase
eugene3.00161196	blue	0.441772		577061	XVI	11848550	11851466	AT3G51740.1	2856	1.4e-298	0.701863	IMK2 (INFLORESCENCE MERISTEM RECEPTOR-LIKE KINASE 2); ATP binding / kinase/ protein serine/threonine kinase	encodes a leucine-repeat receptor kinase expressed in inflorescence meristem. Locus association was made from performing sequence analysis with IMK3 (MRLK) whose locus association was provided by the authors.
eugene3.00130421	blue	0.422637		571057	XIII	2960699	2961685	AT1G06760.1	394	1.1e-37	0.507538	histone H1, putative
estExt_fgenesh4_pg.C_LG_IV0314	blue	0.421591		817788	IV	2817820	2821147	AT5G40580.1	1251	1.7e-128	0.862319	PBB2 (20S proteasome beta subunit B 2); peptidase	Encodes 20S proteasome beta subunit PBB2 (PBB2).
gw1.XIX.2748.1	blue	0.395738		250348	XIX	11360257	11362644	AT4G03210.1	1172	4.1e-120	0.75	XTH9 (XYLOGLUCAN ENDOTRANSGLUCOSYLASE/HYDROLASE 9); hydrolase, acting on glycosyl bonds	encodes a member of xyloglucan endotransglucosylase/hydrolases (XTHs) that catalyze the cleavage and molecular grafting of xyloglucan chains function in loosening and rearrangement of the cell wall. Gene is expressed in shoot apex region, flower buds, flower stalks and internodes bearing flowers.
estExt_fgenesh4_pg.C_LG_VI1746	blue	0.381702		819580	VI	16890707	16894400	AT1G52740.1	603	8.1e-60	0.888889	histone H2A, putative
gw1.XIV.4057.1	blue	0.350441		247314	XIV	10428903	10429373	AT3G07510.1	348	8.5e-33	0.484472
gw1.XIX.2044.1	blue	0.330253		249644	XIX	9241698	9245095	AT1G72040.1	1323	4.1e-136	0.753754	deoxynucleoside kinase family
estExt_fgenesh4_pg.C_1420041	blue	0.268704		828175	scaffold_142	304461	311211	AT3G59780.1	1329	9.4e-137	0.510055
estExt_fgenesh4_pg.C_LG_III1238	blue	0.247177		817451	III	13527048	13527584	AT1G31335.1	253	9.9e-23	0.661972
estExt_fgenesh4_pg.C_400155	blue	0.216312		826745	scaffold_40	1172196	1177028	AT3G60190.1	2715	1.3e-283	0.831731	ADL4/ADLP2/DRP1E/EDR3 (DYNAMIN-LIKE PROTEIN 4); GTP binding / GTPase	At3g60190 encodes Arabidopsis dynamin-related protein 1E, DRP1E, also known as EDR3, ADL4 and ADL1E, which is 624 amino acid residues long, has a predicted mass of 69.8 kDa and a pI of 7.5. Dynamin-related protein 1E belongs to a plant-specific subclass of dynamin-related proteins (DRP1), consisting of five members in Arabidopsis (A, B, C, D, E). This class is characterized by having an N-termina…
gw1.IV.30.1	blue	0.213387		194941	IV	12083846	12084532	AT3G01170.1	672	3.9e-67	0.604348	structural constituent of ribosome
estExt_Genewise1_v1.C_860172	blue	0.169089		742580	scaffold_86	587376	595734	AT5G49880.1	1233	1.4e-126	0.69774	mitotic checkpoint family protein
eugene3.00280069	brown	12.2708		589333	scaffold_28	831661	833360	AT3G26060.1	793	5.9e-80	0.707547	peroxiredoxin Q, putative	encodes periredoxin Q which decomposes peroxides and plays a role in the protection of the photosynthetic apparatus
estExt_Genewise1_v1.C_LG_X4165	brown	11.635		725763	X	3456439	3460912	AT5G35630.1	1950	1.5e-202	0.838337	GS2 (GLUTAMINE SYNTHETASE 2); glutamate-ammonia ligase	chloroplastic glutamine synthetase
gw1.XII.166.1	brown	11.0051		421706	XII	2142579	2145137	AT5G53490.2	772	1e-77	0.760204	thylakoid lumenal 17.4 kDa protein, chloroplast	thylakoid lumenal 17.4 kDa protein, chloroplast, identical to SP:P81760 Thylakoid lumenal 17.4 kDa protein, chloroplast precursor (P17.4) {Arabidopsis thaliana}. Putative pentapeptide protein.
eugene3.00160660	brown	9.15963		576525	XVI	5270476	5273481	AT3G11630.1	1010	6e-103	0.752727	2-cys peroxiredoxin, chloroplast (BAS1)
eugene3.00011927	brown	9.14638		549486	I	21375353	21378407	AT5G14910.1	383	1.7e-36	0.489362	heavy-metal-associated domain-containing protein
grail3.0010031101	brown	8.41206		656599	VIII	6328712	6331891	AT5G30510.1	1653	4.4e-171	0.801932	RPS1 (ribosomal protein S1); RNA binding
fgenesh4_pm.C_LG_XIII000297	brown	8.31344		806997	XIII	5712803	5715515	AT2G43030.1	996	1.8e-101	0.851351	ribosomal protein L3 family protein
estExt_fgenesh4_pg.C_LG_XII1021	brown	8.05174		823432	XII	11985750	11987246	AT4G25050.1	322	4.8e-30	0.533333	ACP4 (ACYL CARRIER PROTEIN 4)	encodes an acyl carrier protein predominantly expressed in leaves. Gene expression is upregulated by light.
estExt_Genewise1_v1.C_290436	brown	8.00839		740033	scaffold_29	1115245	1117989	AT4G17600.1	762	1.1e-76	0.587786	LIL3:1; transcription factor	Encodes Lil3:1 (light-harvesting-like) protein. Belongs to the Lhc super-gene family encodes the light-harvesting chlorophyll a/b-binding (LHC) proteins that constitute the antenna system of the photosynthetic apparatus. A generic LHC motif is present in Lil3:1.
gw1.IV.2852.1	brown	7.95201		197763	IV	4072142	4073904	AT4G18480.1	1701	3.6e-176	0.804706	CHLI1 (CHLORINA 42); magnesium chelatase	Encodes the CHLI subunit of magnesium chelatase which is required for chlorophyll biosynthesis.
estExt_Genewise1_v1.C_LG_VII1788	brown	7.91706		718770	VII	3750577	3754171	AT5G65220.1	468	1.6e-45	0.794872	ribosomal protein L29 family protein
eugene3.00101492	brown	7.91303		566934	X	14668341	14671744	AT1G13820.1	1216	8.9e-125	0.690476	hydrolase, alpha/beta fold family protein
gw1.232.77.1	brown	7.63327		279999	scaffold_232	275821	277525	AT5G51110.1	598	2.7e-59	0.658683
fgenesh4_pm.C_LG_VI000651	brown	7.1757		802304	VI	14735150	14735989	AT1G07320.3	1026	1.2e-104	0.743772	RPL4 (ribosomal protein L4); structural constituent of ribosome	encodes a plastid ribosomal protein L4
estExt_fgenesh4_pg.C_LG_I0656	brown	7.14685		814965	I	5458117	5460058	AT5G45680.1	660	7.4e-66	0.637209	FK506-binding protein 1 (FKBP13)
gw1.XVI.542.1	brown	7.07085		254603	XVI	13563506	13563934	AT3G54210.1	614	5.5e-61	0.846154	ribosomal protein L17 family protein
gw1.V.2242.1	brown	6.65947		206841	V	17721947	17723341	AT1G76450.1	670	6.4e-67	0.637306	oxygen-evolving complex-related
estExt_fgenesh4_pg.C_LG_VI0491	brown	6.63258		819086	VI	4277315	4278945	AT4G02530.1	574	9.5e-57	0.654255	chloroplast thylakoid lumen protein
fgenesh4_pg.C_LG_VIII001084	brown	6.15861		766070	VIII	7800481	7803291	AT3G25920.1	870	4.1e-88	0.704724	RPL15 (ribosomal protein L15)	encodes a plastid ribosomal protein CL15, a constituent of the large subunit of the ribosomal complex
gw1.I.313.1	brown	6.05463		171713	I	13694920	13696149	AT3G16250.1	616	3.4e-61	0.773973	ferredoxin-related
estExt_fgenesh4_pm.C_LG_XIII0293	brown	5.99823		834586	XIII	5765431	5769881	AT1G08540.1	1793	6.4e-186	0.647569	SIGB (SIGMA FACTOR B); DNA binding / DNA-directed RNA polymerase/ transcription factor	Subunit of chloroplast RNA polymerase, confers the ability to recognize promoter sequences on the core enzyme
grail3.0107000401	brown	5.79625		670039	scaffold_107	146886	149665	AT3G15190.1	495	2.2e-48	0.586735	chloroplast 30S ribosomal protein S20, putative
gw1.XVI.341.1	brown	5.34005		254402	XVI	13105730	13107964	AT3G08740.1	791	9.7e-80	0.767568	elongation factor P (EF-P) family protein
estExt_Genewise1_v1.C_LG_I2532	brown	5.27432		706754	I	21875645	21876481	AT3G27830.1	548	5.4e-54	0.649485	RPL12-A (RIBOSOMAL PROTEIN L12-A); structural constituent of ribosome	50S ribosomal protein L12-A
estExt_Genewise1_v1.C_LG_II0264	brown	4.94928		709829	II	8337436	8338107	AT5G17870.1	291	9.3e-27	0.547826	plastid-specific ribosomal protein-related	plastid-specific ribosomal protein 6 precursor (Psrp-6) - like
eugene3.00141000	brown	4.86958		572955	XIV	7979419	7982484	AT1G05190.1	864	1.8e-87	0.738938	EMB2394 (EMBRYO DEFECTIVE 2394); structural constituent of ribosome
estExt_Genewise1_v1.C_LG_IX2461	brown	4.74804		722365	IX	4526520	4529055	AT2G14880.1	416	5.3e-40	0.616438	SWIB complex BAF60b domain-containing protein
grail3.0047011701	brown	4.71226		647016	III	15004427	15008577	AT5G13120.1	891	2.4e-90	0.660377	peptidyl-prolyl cis-trans isomerase cyclophilin-type family protein
gw1.124.168.1	brown	4.66092		266518	scaffold_124	516193	518411	AT2G33800.1	922	1.3e-93	0.72093	ribosomal protein S5 family protein
grail3.0013033101	brown	4.56901		654065	VI	16683084	16686189	AT5G11450.1	949	1.7e-96	0.643564	oxygen-evolving complex-related
estExt_fgenesh4_pg.C_LG_XIX0756	brown	4.495		826253	XIX	9378716	9382021	AT1G35680.1	552	2e-54	0.57346	50S ribosomal protein L21, chloroplast / CL21 (RPL21)
estExt_Genewise1_v1.C_LG_III2625	brown	4.29856		712747	III	18476005	18479779	AT3G13470.1	2646	2.6e-276	0.886513	chaperonin, putative
gw1.IX.3188.1	brown	4.29329		202723	IX	6309309	6311660	AT3G52150.1	745	7.2e-75	0.755102	RNA recognition motif (RRM)-containing protein
gw1.I.8514.1	brown	3.99347		179914	I	6449091	6450480	AT1G64510.1	694	1.8e-69	0.721925	ribosomal protein S6 family protein
eugene3.00060818	brown	3.90468		560859	VI	6447593	6449674	AT3G09210.1	938	2.6e-95	0.62	PTAC13 (PLASTID TRANSCRIPTIONALLY ACTIVE13); transcriptional elongation regulator
estExt_Genewise1_v1.C_LG_XIII2914	brown	3.70815		730367	XIII	7951681	7953526	AT1G50900.1	600	1.7e-59	0.762821
eugene3.00050802	brown	3.67616		559187	V	10938309	10939766	AT5G14320.1	646	2.2e-64	0.752941	30S ribosomal protein S13, chloroplast (CS13)
gw1.XIII.2592.1	brown	3.53471		242343	XIII	6894210	6899755	AT4G27600.1	1490	8.2e-154	0.762162	pfkB-type carbohydrate kinase family protein
gw1.I.8094.1	brown	3.43908		179494	I	5229432	5233656	AT3G46740.1	3348	0	0.845638	TOC75-III (translocon outer membrane complex 75-III); protein translocase	Component of the translocon outer membrane (TOC) complex. Forms the outer envelope translocation channel (beta-barrel). Plays a role in preprotein conductance. Imported into chloroplast. Expressed in young dividing photosynthetic tissues. Knockout mutants are embryo lethal with arrested development at the two-cell stage. Knockout mutants have abnormal etioplasts.
estExt_Genewise1_v1.C_LG_X3691	brown	3.30388		725596	X	460285	461591	AT1G48350.1	571	2e-56	0.715152	ribosomal protein L18 family protein
gw1.XI.3444.1	brown	3.18898		235464	XI	10034585	10038901	AT1G78630.1	831	5.6e-84	0.862069	EMB1473 (EMBRYO DEFECTIVE 1473); structural constituent of ribosome
gw1.XIV.1924.1	brown	3.14632		245181	XIV	4263683	4264944	AT1G01080.1	674	2.4e-67	0.65445	33 kDa ribonucleoprotein, chloroplast, putative / RNA-binding protein cp33, putative
estExt_fgenesh4_pg.C_LG_II1684	brown	3.10575		816669	II	14527776	14531981	AT3G62030.1	790	1.2e-79	0.605839	ROC4 (rotamase CyP 4); peptidyl-prolyl cis-trans isomerase	nuclear-encoded chloroplast stromal cyclophilin (ROC4)
estExt_Genewise1_v1.C_280199	brown	3.05526		739211	scaffold_28	682558	684612	AT5G20720.1	990	7.9e-101	0.782101	CPN20 (CHAPERONIN 20); calmodulin binding	Encodes a chloroplast co-chaperonin with similarity to CPN21 from spinach, E.coli GroES.
estExt_fgenesh4_pm.C_LG_IX0706	brown	2.87752		833331	IX	11129172	11133053	AT2G28000.1	2483	4.9e-259	0.853741	CPN60A (chloroplast / 60 kDa chaperonin alpha subunit); ATP binding / protein binding / unfolded protein binding	Encodes chaperonin-60 alpha, a molecular chaperone involved in Rubisco folding. Mutants display aberrant chloroplast and embryo development.
eugene3.00130661	brown	2.85432		571297	XIII	5353898	5358363	AT5G17710.2	930	1.8e-94	0.608696	EMB1241 (EMBRYO DEFECTIVE 1241); adenyl-nucleotide exchange factor/ chaperone binding / protein binding / protein homodimerization
eugene3.00012131	brown	2.8076		549690	I	23890713	23892668	AT3G27160.1	509	7.4e-50	0.58011	GHS1 (GLUCOSE HYPERSENSITIVE 1); structural constituent of ribosome	GHS1 encodes plastid ribosomal protein S21
estExt_fgenesh4_pg.C_LG_XVI1044	brown	2.76187		825331	XVI	10717505	10718218	AT2G38140.1	332	4.2e-31	0.612069	PSRP4 (PLASTID-SPECIFIC RIBOSOMAL PROTEIN 4); structural constituent of ribosome	plastid-specific ribosomal protein 4 (PSRP4) mRNA, complete
estExt_Genewise1_v1.C_LG_XI2343	brown	2.6231		727763	XI	3813498	3815694	AT1G11430.1	826	1.9e-83	0.711207	plastid developmental protein DAG, putative
gw1.XVII.705.1	brown	2.61448		258714	XVII	3010143	3015326	AT3G01480.1	1652	5.6e-171	0.817232	peptidyl-prolyl cis-trans isomerase, putative / cyclophilin, putative / rotamase, putative
gw1.163.69.1	brown	2.44795		274035	scaffold_163	214275	217128	AT3G44890.1	720	3.2e-72	0.723958	RPL9 (ribosomal protein L9); structural constituent of ribosome	Plastid ribosomal protein CL9
gw1.XIII.568.1	brown	2.40121		240319	XIII	507549	508315	AT4G15510.1	830	7.1e-84	0.766355	photosystem II reaction center PsbP family protein
estExt_Genewise1_v1.C_LG_XI2898	brown	2.39224		728017	XI	7083546	7085918	AT3G13120.1	617	2.6e-61	0.641148	30S ribosomal protein S10, chloroplast, putative
estExt_fgenesh4_pg.C_LG_XIV1374	brown	2.38353		824462	XIV	13364210	13366171	AT5G42765.1	598	2.7e-59	0.593458
eugene3.01270038	brown	2.25042		581217	scaffold_127	336098	337767	AT1G62780.1	723	1.6e-72	0.674528
estExt_fgenesh4_pm.C_1700002	brown	2.05706		837476	scaffold_170	7193	8500	AT3G59980.1	676	1.5e-67	0.627907	tRNA-binding region domain-containing protein
eugene3.01180096	brown	1.87245		580161	scaffold_118	887350	891336	AT4G17600.1	791	9.7e-80	0.610895	LIL3:1; transcription factor	Encodes Lil3:1 (light-harvesting-like) protein. Belongs to the Lhc super-gene family encodes the light-harvesting chlorophyll a/b-binding (LHC) proteins that constitute the antenna system of the photosynthetic apparatus. A generic LHC motif is present in Lil3:1.
grail3.0032004302	brown	1.78333		642244	I	28974381	28978011	AT5G55280.1	1650	9.1e-171	0.875969	FTSZ1-1 (FtsZ1-1); structural molecule	Encodes one of two FtsZ proteins, tubulin-like proteins, in Arabidopsis. It is involved in chloroplast division.
eugene3.00190758	brown	1.76719		574284	XIX	9424468	9425462	AT1G22690.1	298	1.7e-27	0.6125	gibberellin-responsive protein, putative
eugene3.00160616	brown	1.76649		576481	XVI	4750547	4752724	AT3G52380.1	801	8.4e-81	0.538922	CP33 (PIGMENT DEFECTIVE 322); RNA binding	chloroplast RNA-binding protein
fgenesh4_pm.C_LG_VI000346	brown	1.75631		801999	VI	6884042	6887604	AT5G01500.1	1423	4.9e-155	0.787966	mitochondrial substrate carrier family protein
eugene3.00410080	brown	1.73733		592237	scaffold_41	897818	901488	AT1G35680.1	590	1.9e-58	0.59375	50S ribosomal protein L21, chloroplast / CL21 (RPL21)
gw1.VIII.1853.1	brown	1.55749		420425	VIII	10060163	10063005	AT2G02740.2	806	2.5e-81	0.780749	ATWHY3/PTAC11 (A. THALIANA WHIRLY 3)	Encodes a homolog of the potato p24 protein. It shares the conserved KGKAAL domain, a putative DNA-binding domain, with potato p24 and is localized to the plastid and not the nucleus.
estExt_Genewise1_v1.C_400481	brown	1.53346		740274	scaffold_40	1415562	1417231	AT1G74970.1	807	1.9e-81	0.778846	RPS9 (RIBOSOMAL PROTEIN S9); structural constituent of ribosome	ribosomal protein S9, nuclear encoded component of the chloroplast ribosome
eugene3.00640055	brown	1.11825		594467	scaffold_64	380541	381499	AT2G46410.1	170	6.2e-14	0.589286	CPC (CAPRICE); DNA binding / transcription factor	Nuclear-localized R3-type MYB transcription factor. Positive regulator of hair-cell differentiation. Preferentially transcribed in hairless cells. Moves from atrichoblasts into trichoblast via plasmodesmata in a tissue-specific mode. N-terminus and part of the Myb domain are required for this movement, with W76 playing a crucial role. Capability to increase the size-exclusion limit of plasmodesma…
gw1.182.88.1	brown	1.07111		276297	scaffold_182	349362	351484	AT3G14930.1	1589	2.6e-164	0.822715	HEME1; uroporphyrinogen decarboxylase
estExt_Genewise1_v1.C_LG_I0230	brown	1.01146		705737	I	13336478	13337795	AT1G79850.1	494	2.9e-48	0.673077	RPS17 (ribosomal protein S17); structural constituent of ribosome	nuclear-encoded 30S chloroplast ribosomal protein S17
grail3.0032015901	brown	0.818032		642383	I	30947400	30955370	AT5G20040.1	749	6.7e-132	0.613734	ATIPT9 (Arabidopsis thaliana isopentenyltransferase 9); ATP binding / tRNA isopentenyltransferase	Encodes tRNA isopentenyltransferase AtIPT9.
eugene3.00130402	brown	0.70423		571038	XIII	2819294	2823584	AT5G28750.1	362	2.8e-34	0.569536	thylakoid assembly protein, putative
gw1.I.7624.1	brown	0.614773		179024	I	3865313	3869521	AT4G13590.1	1150	8.8e-118	0.746032
eugene3.00120993	brown	0.601064		570340	XII	12027114	12032747	AT5G50920.1	3991	0	0.87405	CLPC (HEAT SHOCK PROTEIN 93-V); ATP binding / ATPase	Encodes a protein that is similar to ATP-dependent Clp protease ATP-binding subunit / ClpC. Involved in protein import into the chloroplast. May provide ATP source that drives the TIC (Translocon at the Inner envelope membrane of Chloroplasts) translocation machinery.
gw1.XV.331.1	brown	0.594376		250895	XV	738242	740912	AT5G24314.1	456	3e-44	0.713043	PDE225/PTAC7 (PIGMENT DEFECTIVE 225)
estExt_fgenesh4_pg.C_LG_X1234	brown	0.593029		822177	X	13348289	13354323	AT2G04030.1	3355	0	0.822642	CR88 (EMBRYO DEFECTIVE 1956); ATP binding	Encodes a chloroplast-targeted 90-kDa heat shock protein located in the stroma involved in red-light mediated deetiolation response. Mutants are resistant to chlorate, have elongated hypocotyls in light, and affect the expression of NR2, CAB, and RBCS but NOT NR1 and NiR.
eugene3.00101754	brown	0.578836		567196	X	16389624	16391142	AT3G10980.1	1357	1e-139	0.665037	SAG20 (WOUND-INDUCED PROTEIN 12)	A senescence-associated gene whose expression is induced in response to treatment with Nep1, a fungal protein that causes necrosis.
estExt_fgenesh4_pg.C_1200043	brown	0.574168		827700	scaffold_120	415103	416023	AT1G09770.1	74	0.0076	0.258993	ATCDC5 (Arabidopsis thaliana homolog of cdc5); DNA binding / transcription factor	member of MYB3R- and R2R3- type MYB- encoding genes
gw1.IV.374.1	brown	0.565083		195285	IV	14025789	14027345	AT2G15980.1	1273	8.1e-131	0.507042	pentatricopeptide (PPR) repeat-containing protein
eugene3.00130190	brown	0.506974		570826	XIII	1393464	1397052	AT5G27560.1	1156	2e-118	0.671512
estExt_Genewise1_v1.C_LG_V2675	brown	0.472089		715838	V	921393	922198	AT2G22430.1	436	4e-42	0.767857	ATHB6 (ARABIDOPSIS THALIANA HOMEOBOX PROTEIN 6); transcription factor	Encodes a homeodomain leucine zipper class I (HD-Zip I) protein.
estExt_fgenesh4_pm.C_LG_VII0345	brown	0.447967		832349	VII	9399256	9401228	AT2G26560.1	1083	1.1e-110	0.583113	PLP2 (PHOSPHOLIPASE A 2A); nutrient reservoir	encodes a lipid acyl hydrolase with wide substrate specificity that accumulates upon infection by fungal and bacterial pathogens. Protein is localized in the cytoplasm in healthy leaves, and in membranes in infected cells.
gw1.XVI.617.1	brown	0.440253		254678	XVI	119665	121605	AT4G16390.1	2334	3e-243	0.682515	chloroplastic RNA-binding protein P67, putative
estExt_Genewise1_v1.C_LG_XIV2274	brown	0.437971		731676	XIV	5187611	5190144	AT1G02560.1	816	2.2e-82	0.963415	CLPP5 (NUCLEAR ENCODED CLP PROTEASE 1); endopeptidase Clp	One of several nuclear-encoded ClpPs (caseinolytic protease). Contains a highly conserved catalytic triad of Ser-type proteases (Ser-His-Asp). The name reflects nomenclature described in Adam et. al (2001).
gw1.VI.1298.1	brown	0.322776		416925	VI	4422473	4424674	AT5G20150.1	939	2e-95	0.732075	SPX (SYG1/Pho81/XPR1) domain-containing protein
estExt_fgenesh4_pm.C_LG_III0550	brown	0.319909		830919	III	14638742	14643637	AT5G62000.1	1499	5.6e-202	0.627572	ARF2 (AUXIN RESPONSE FACTOR 2); transcription factor	Encodes an auxin response factor. Mutants have many defects including enlarged rosette leaves, reduced fertility, later senescence, hypocotyl elongation defects, enlarged seeds and enlarged cotyledons. May not mediate auxin effects. Increase in seed size due to increased cell proliferation.
estExt_fgenesh4_pm.C_LG_II1160	brown	0.297954		830598	II	23276177	23277616	AT5G48480.1	285	4e-26	0.479167
gw1.II.1790.1	brown	0.233543		410455	II	5203103	5204549	AT1G44000.1	663	3.5e-66	0.591111
fgenesh4_pg.C_LG_III000245	brown	0.220164		756703	III	3366508	3373911	AT1G72390.1	1377	2.5e-199	0.452092
eugene3.00131118	brown	0.183831		571754	XIII	11505042	11507615	AT1G03630.1	1628	1.9e-168	0.806931	POR C (PROTOCHLOROPHYLLIDE OXIDOREDUCTASE); NADPH dehydrogenase/ oxidoreductase/ protochlorophyllide reductase	Encodes for a protein with protochlorophyllide oxidoreductase activity. The enzyme is NADPH- and light-dependent.
gw1.57.246.1	brown	0.165178		424279	scaffold_57	79531	82271	AT5G66055.1	1196	1.2e-122	0.598985	AKRP/EMB2036 (EMBRYO DEFECTIVE 2036); protein binding
gw1.XIII.1369.1	green	5.69444		241120	XIII	2394176	2396200	AT3G04920.1	625	3.8e-62	0.902256	40S ribosomal protein S24 (RPS24A)
estExt_Genewise1_v1.C_LG_XV0145	green	5.61368		732755	XV	328134	329183	AT5G47700.1	371	3.1e-35	0.660714	60S acidic ribosomal protein P1 (RPP1C)
estExt_Genewise1_v1.C_LG_VI2460	green	4.63886		717772	VI	16433549	16434715	AT1G15250.1	451	1e-43	0.87234	60S ribosomal protein L37 (RPL37A)
estExt_fgenesh4_pg.C_LG_X2153	green	4.29202		822653	X	20209587	20212500	AT3G23390.1	554	1.3e-54	0.962264	60S ribosomal protein L36a/L44 (RPL36aA)
estExt_Genewise1_v1.C_LG_XIV3958	green	4.12081		732569	XIV	10089469	10092519	AT5G39740.1	1295	3.8e-133	0.81	60S ribosomal protein L5 (RPL5B)
estExt_fgenesh4_pm.C_LG_II0256	green	3.25277		830114	II	3637591	3640241	AT4G02840.1	549	4.3e-54	0.912281	small nuclear ribonucleoprotein D1, putative / snRNP core protein D1, putative / Sm protein D1, putative
estExt_fgenesh4_pm.C_LG_I0780	green	3.05878		829690	I	19938110	19940620	AT1G14980.1	421	1.6e-40	0.793814	CPN10 (CHAPERONIN 10)	Encodes mitochondrial-localized chaperonin 10 that complements the E.coli groES mutant. Its mRNA is upregulated in response to heat shock treatment and is expressed uniformly in various organs.
fgenesh4_pg.C_scaffold_131000057	green	2.5154		784623	scaffold_131	376849	381095	AT1G09390.1	1267	3.5e-130	0.694611	GDSL-motif lipase/hydrolase family protein
estExt_fgenesh4_kg.C_LG_X0057	green	2.24798		814174	X	16689588	16690158	AT5G46020.1	62	0.041	0.52
estExt_fgenesh4_kg.C_LG_XIV0024	green	2.20892		814376	XIV	5777359	5779890	AT2G47640.2	519	6.4e-51	0.917431	small nuclear ribonucleoprotein D2, putative / snRNP core protein D2, putative / Sm protein D2, putative
estExt_Genewise1_v1.C_LG_VI0793	green	1.97373		717040	VI	13934531	13936723	AT3G11500.1	384	1.3e-36	0.949367	small nuclear ribonucleoprotein G, putative / snRNP-G, putative / Sm protein G, putative
grail3.0007029701	green	1.37592		669100	XVIII	5823258	5825084	AT4G19095.1	50	0.94	0.392857	unknown protein
estExt_fgenesh4_pm.C_LG_VI0124	green	0.999624		831805	VI	2610714	2612946	AT3G57000.1	951	1.1e-96	0.634551	nucleolar essential protein-related
gw1.X.2081.1	grey	13.0189		227384	X	17635741	17637668	AT2G39730.1	1882	2.4e-195	0.841981	RCA (RUBISCO ACTIVASE)	Rubisco activase, a nuclear-encoded chloroplast protein that consists of two isoforms arising from alternative splicing in most plants. Required for the light activation of rubisco.
estExt_Genewise1_v1.C_40630001	grey	0.999235		748355	scaffold_4063	740	2008	AT5G38760.1	150	8.1e-12	0.514706
estExt_Genewise1_v1.C_LG_VII2866	grey	0.981394		719214	VII	8418652	8420427	AT2G28680.1	1467	2.2e-151	0.779661	cupin family protein
gw1.X.3026.1	grey	0.941916		228329	X	20012947	20014484	AT5G08400.2	1118	2.2e-114	0.814516
eugene3.151410001	grey	0.834399		583545	scaffold_15141	29	1186	AT3G22840.1	533	2.1e-52	0.59	ELIP1 (EARLY LIGHT-INDUCABLE PROTEIN); chlorophyll binding	Encodes an early light-inducible protein.
eugene3.00081476	grey	0.75037		564881	VIII	10701500	10702547	AT3G22840.1	491	6e-48	0.565	ELIP1 (EARLY LIGHT-INDUCABLE PROTEIN); chlorophyll binding	Encodes an early light-inducible protein.
estExt_fgenesh4_pg.C_LG_X1117	grey	0.742655		822127	X	12350943	12353048	AT1G09740.1	289	1.5e-26	0.40625	ethylene-responsive protein, putative
estExt_fgenesh4_pg.C_LG_XIX0984	grey	0.726084		826324	XIX	11401465	11402551	AT1G73325.1	157	1.5e-12	0.335025	trypsin and protease inhibitor family protein / Kunitz family protein
gw1.VI.1832.1	grey	0.708622		417459	VI	6192723	6196201	AT3G53900.1	903	1.3e-91	0.78673	uracil phosphoribosyltransferase, putative / UMP pyrophosphorylase, putative / UPRTase, putative
gw1.44.174.1	grey	0.704033		288961	scaffold_44	802392	803860	AT1G17710.1	1035	1.3e-105	0.703297	phosphoric monoester hydrolase
eugene3.00190336	grey	0.682966		573862	XIX	4218523	4220407	AT4G24340.1	473	4.8e-46	0.358108	phosphorylase family protein
gw1.VI.1277.1	grey	0.659651		416904	VI	433011	436150	AT5G50740.1	554	1.3e-54	0.559406	metal ion binding
fgenesh4_pm.C_LG_XII000013	grey	0.646656		806193	XII	218629	220344	AT3G17790.1	1184	2.2e-121	0.664615	ATACP5 (acid phosphatase 5); acid phosphatase/ protein serine/threonine phosphatase
estExt_fgenesh4_pg.C_LG_XVI0018	grey	0.594039		824960	XVI	105975	109088	AT5G50740.1	739	3.1e-74	0.557093	metal ion binding
gw1.184.108.1	grey	0.592194		276505	scaffold_184	383888	387389	AT1G17840.1	1460	2.3e-260	0.859425	ABC transporter family protein
estExt_fgenesh4_pg.C_LG_VI1540	grey	0.535684		819485	VI	15265895	15268497	AT4G33030.1	1989	1.1e-206	0.796715	SQD1 (sulfoquinovosyldiacylglycerol 1); UDPsulfoquinovose synthase	involved in sulfolipid biosynthesis
gw1.XVI.3447.1	grey	0.529823		257508	XVI	10169338	10171047	AT3G54090.1	1658	1.3e-171	0.748219	pfkB-type carbohydrate kinase family protein
estExt_Genewise1_v1.C_LG_X3770	grey	0.515163		725622	X	777476	782181	AT1G73325.1	154	3.1e-12	0.294737	trypsin and protease inhibitor family protein / Kunitz family protein
gw1.I.3234.1	grey	0.486731		174634	I	24510760	24513726	AT3G02040.1	1274	6.3e-131	0.66756	SRG3 (SENESCENCE-RELATED GENE 3); glycerophosphodiester phosphodiesterase
gw1.V.975.1	grey	0.36481		205574	V	14809140	14810210	AT1G19670.1	619	1.6e-61	0.478723	ATCLH1 (CORONATINE-INDUCED PROTEIN 1)	Chlorophyllase is the first enzyme involved in chlorophyll degradation. It catalyzes the hydrolysis of the ester bond to yield chlorophyllide and phytol. AtCLH1 lacks a typical signal sequence for the chloroplast. Its expression is induced rapidly by methyljasmonate, a known promoter of senescence and chlorophyll degradation.
gw1.II.2365.1	grey	0.33947		411030	II	21410990	21414541	AT1G66430.1	1458	2e-150	0.853731	pfkB-type carbohydrate kinase family protein
gw1.XVI.2137.1	grey	0.335367		256198	XVI	4660471	4663832	AT1G08465.1	396	6.9e-38	0.547059	YAB2 (YABBY 2); transcription factor	Member of the YABBY family of Arabidopsis proteins involved in the abaxial cell fate specification in lateral organs
gw1.XI.2669.1	grey	0.310972		234689	XI	5341713	5343200	AT5G45670.1	1379	4.7e-142	0.75976	GDSL-motif lipase/hydrolase family protein
gw1.134.172.1	grey	0.30327		269043	scaffold_134	538709	545259	AT5G54250.1	2773	9e-290	0.81717	ATCNGC4 (DEFENSE, NO DEATH 2); calmodulin binding / cation channel/ cyclic nucleotide binding	member of Cyclic nucleotide gated channel family, downstream component of the signaling pathways leading to HR resistance. mutant plants exhibit gene-for-gene disease resistance against avirulent Pseudomonas syringae despite the near-complete absence of the hypersensitive response (HR). Salicylic acid accumulation in dnd2 mutants is completely PAD4-independent.
gw1.XIII.2947.1	grey	0.295031		242698	XIII	7969068	7975260	AT1G50840.1	2984	0	0.700993	POLGAMMA2 (polymerase gamma 2); DNA binding / DNA-directed DNA polymerase	DNA Polymerase gamma2. Dual targeting to mitochondria and plastids due to alternative translation initiation.
estExt_fgenesh4_pg.C_LG_XIX0326	grey	0.294997		826111	XIX	3989033	3992246	AT2G40490.1	1564	1.2e-161	0.778325	HEME2; uroporphyrinogen decarboxylase
estExt_Genewise1_v1.C_LG_IV3602	grey	0.294655		714171	IV	6846985	6847955	AT2G38540.1	340	6e-32	0.556522	LP1 (nonspecific lipid transfer protein 1)	Non-specific lipid transfer protein. Binds calmodulin in a Ca2+-independent manner. Localized to the cell wall. Specifically expressed in L1 epidermal layer.
estExt_Genewise1_v1.C_LG_VIII1820	grey	0.281604		720677	VIII	7468450	7473449	AT1G13270.1	1320	8.5e-136	0.826667	MAP1C (METHIONINE AMINOPEPTIDASE 1B); metalloexopeptidase	Encodes a methionine aminopeptidase formerly called MAP1B, renamed to MAP1C.
estExt_fgenesh4_kg.C_280013	grey	0.277544		814533	scaffold_28	2716615	2717315	AT4G25430.1	70	0.026	0.314286
fgenesh4_pm.C_scaffold_28000094	grey	0.271974		809857	scaffold_28	2336854	2338856	AT2G43630.1	517	1e-50	0.418605
grail3.0003092401	grey	0.25007		643871	II	7637335	7648442	AT2G22540.1	710	3.7e-71	0.638655	SVP (SHORT VEGETATIVE PHASE); transcription factor	Encodes a nuclear protein that acts as a floral repressor and that functions within the thermosensory pathway. It represses FT expression via direct binding to the vCArG III motif in the FT promoter.
gw1.VII.3672.1	grey	0.236016		219367	VII	11112409	11114943	AT5G17760.1	1356	1.3e-139	0.602564	AAA-type ATPase family protein
gw1.117.114.1	grey	0.228151		264335	scaffold_117	596597	599476	AT2G21120.1	1107	3.2e-113	0.713805
estExt_fgenesh4_pg.C_LG_XVIII0863	grey	0.221684		825921	XVIII	10199496	10204428	AT5G57800.1	1430	5.6e-246	0.77193	WAX2; catalytic	encodes a transmembrane protein with similarity to the sterol desaturase family at the N-terminus and to the short-chain dehydrogenase/reductase family at the C-terminus. Mutant analyses indicate this protein is involved in cuticle membrane and wax biosynthesis.
estExt_fgenesh4_pg.C_LG_XIX0774	grey	0.218067		826261	XIX	9490138	9491522	AT1G15000.1	67	1.8	0.304348	SCPL50 (serine carboxypeptidase-like 50); serine carboxypeptidase
estExt_Genewise1_v1.C_LG_VII1592	grey	0.211636		718641	VII	3197974	3207327	AT5G63860.1	1933	9.3e-201	0.786996	UVR8 (UVB-RESISTANCE 8)	UV-B-specific signaling component that orchestrates expression of a range of genes with vital UV-protective functions. Located in the nucleus and the cytosol. Associates with chromatin via histones.
eugene3.00160301	grey	0.203211		576166	XVI	2111031	2119428	AT5G04130.1	2837	1.5e-296	0.788489	DNA topoisomerase, ATP-hydrolyzing, putative / DNA topoisomerase II, putative / DNA gyrase, putative
estExt_Genewise1_v1.C_LG_XVIII3093	grey	0.201755		737939	XVIII	10453587	10457185	AT2G24090.1	442	9.3e-43	0.653595	ribosomal protein L35 family protein
grail3.0020013201	grey	0.179625		669407	XVIII	9123693	9132573	AT1G29660.1	785	4.2e-79	0.444444	GDSL-motif lipase/hydrolase family protein
eugene3.00020768	grey	0.163673		551453	II	5814179	5817244	AT3G05270.1	934	6.8e-95	0.421502
fgenesh4_pg.C_LG_VI001903	grey	0.153254		763593	VI	18026982	18031842	AT2G14820.1	1245	7.5e-128	0.526733	phototropic-responsive NPH3 family protein
grail3.0089001401	grey	0.149048		646180	III	8063243	8064569	AT5G67385.1	805	3.2e-81	0.643382	signal transducer
gw1.X.5327.1	grey	0.147989		230630	X	7396756	7403200	AT1G23400.1	1869	5.6e-194	0.69505	ATCAF2/CAF2 (ARABIDOPSIS THALIANA HOMOLOG OF MAIZE CAF2)
estExt_fgenesh4_pm.C_LG_V0078	grey	0.136486		831371	V	1524746	1528084	AT5G10170.1	2447	3.2e-255	0.902153	inositol-3-phosphate synthase, putative / myo-inositol-1-phosphate synthase, putative / MI-1-P synthase, putative
estExt_fgenesh4_pg.C_LG_X1757	grey	0.128494		822434	X	17314698	17317131	AT2G39870.1	277	2.5e-36	0.524823
grail3.0170002101	grey	0.119862		673777	scaffold_170	123207	126976	AT1G26320.1	1266	4.5e-130	0.68272	NADP-dependent oxidoreductase, putative
eugene3.00190830	grey	0.103717		574356	XIX	9972714	9974139	AT1G53230.1	556	7.7e-55	0.462541	TCP3 (TCP family transcription factor 3); transcription factor	Encodes a member of a recently identified plant transcription factor family that includes Teosinte branched 1, Cycloidea 1, and proliferating cell nuclear antigen (PCNA) factors, PCF1 and 2.
eugene3.00051269	grey	0.102495		559654	V	15258114	15259502	AT2G30620.1	630	1.1e-62	0.532872	histone H1.2
fgenesh4_pg.C_LG_II002516	grey	0.100299		756336	II	23259058	23260451	AT5G48500.1	349	6.6e-33	0.496855
estExt_fgenesh4_pg.C_LG_VI1436	grey	0.0995831		819435	VI	14356455	14360469	AT5G20900.1	333	3.3e-31	0.470588
grail3.2381000101	grey	0.0881565		675419	scaffold_2381	677	1654	AT1G78590.1	385	1e-36	0.643478	ATNADK-3/NADK3 (NAD(H) kinase 3); NAD+ kinase/ NADH kinase	Encodes a NADH kinase which can synthesize NADPH from NADH; also utilizes NAD+ as substrate although NADH is the preferred substrate.
estExt_Genewise1_v1.C_410478	grey	0.0773592		740771	scaffold_41	1715610	1722610	AT1G72190.1	1241	2e-127	0.686047	oxidoreductase family protein
grail3.0008056401	grey	0.0764449		640573	I	8446428	8458310	AT4G22950.1	598	2.7e-59	0.7	AGL19 (AGAMOUS-LIKE 19); transcription factor	MADS-box protein AGL19
grail3.0033033502	grey	0.0764445		644373	II	11472544	11481686	AT2G45660.1	699	5.4e-70	0.685714	AGL20 (AGAMOUS-LIKE 20); transcription factor	Controls flowering and is required for CO to promote flowering. It acts downstream of FT. Overexpression of (SOC1) AGL20 suppresses not only the late flowering of plants that have functional FRI and FLC alleles but also the delayed phase transitions during the vegetative stages of
estExt_Genewise1_v1.C_LG_X0255	grey	0.075156		723778	X	12612565	12615241	AT1G68570.1	1965	3.8e-204	0.768595	proton-dependent oligopeptide transport (POT) family protein
gw1.20770.4.1	grey	0.0749497		278454	scaffold_20770	1	840	AT2G07698.1	1299	1.4e-133	0.921429	ATP synthase alpha chain, mitochondrial, putative
estExt_Genewise1_v1.C_LG_IX2098	grey	0.0706742		722193	IX	3768717	3770399	AT3G48690.1	816	2.2e-82	0.495298
grail3.11847000101	grey	0.0687379		670499	scaffold_11847	46	1476	ATCG01240.1	762	1.1e-76	0.974359		30S chloroplast ribosomal protein S7
gw1.V.4670.1	grey	0.0662475		209269	V	8372094	8372846	AT5G65410.1	527	9.1e-52	0.527363	ATHB25/ZFHD2 (ZINC FINGER HOMEODOMAIN 2); DNA binding / transcription factor	Encodes ZFHD2, a member of the zinc finger homeodomain transcriptional factor family.
gw1.4751.7.1	grey	0.0582295		290157	scaffold_4751	2214	2396	ATCG00070.1	254	7.7e-23	0.819672		PSII K protein
gw1.XVIII.791.1	grey	0.0551193		260250	XVIII	2136480	2142086	AT2G25870.1	1919	2.8e-199	0.727811	haloacid dehalogenase-like hydrolase family protein
estExt_fgenesh4_pm.C_LG_IX0138	grey	0.052111		832984	IX	1715466	1717562	AT2G41990.1	820	8.2e-83	0.567308
estExt_fgenesh4_pg.C_1270005	grey	0.0488731		827867	scaffold_127	58375	61254	AT1G12410.1	1094	7.5e-112	0.758865	CLPR2 (Clp protease proteolytic subunit 2); endopeptidase Clp	Encodes a ClpP-related sequence. Though similar to ClpP proteins, this does not contains the highly conserved catalytic triad of Ser-type proteases (Ser-His-Asp). The name reflects nomenclature described in Adam et. al (2001).
estExt_Genewise1_v1.C_LG_II1523	grey	0.0476904		710397	II	21244398	21245619	AT4G09460.1	601	1.3e-59	0.506667	ATMYB6 (myb domain protein 6, myb domain protein 8); DNA binding / transcription factor	Encodes myb6 DNA-binding protein.
estExt_Genewise1_v1.C_1660131	grey	0.0465804		746197	scaffold_166	340098	342379	AT1G05010.1	1325	2.5e-136	0.756173	EFE (ethylene forming enzyme)	Encodes 1-aminocyclopropane-1-carboxylate oxidase
grail3.0053022201	grey	0.0461245		641534	I	20712374	20715373	AT2G30170.1	983	4.4e-100	0.662116	catalytic
grail3.0023029601	grey	0.0428186		653119	VI	6890216	6894404	AT3G51860.1	847	6.8e-158	0.719665	CAX3 (cation exchanger 3); cation:cation antiporter
estExt_fgenesh4_pg.C_LG_XV0323	grey	0.042767		824579	XV	3407825	3417335	AT1G48650.1	4305	0	0.778719	helicase domain-containing protein
estExt_fgenesh4_pg.C_LG_V0392	grey	0.0424364		818359	V	3326431	3330681	AT4G35640.1	1237	5.3e-127	0.697674	ATSERAT3;2 (SERINE ACETYLTRANSFERASE 3;2); acetyltransferase/ serine O-acetyltransferase	Encodes a cytosolic serine O-acetyltransferase involved in sulfur assimilation and cysteine biosynthesis. Expressed in the vascular system. Expression is induced in both roots and shoots under sulfur-starved conditions.
eugene3.00051459	grey	0.0424085		559844	V	16766999	16767942	AT4G36040.1	276	3.6e-25	0.423729	DNAJ heat shock N-terminal domain-containing protein (J11)
estExt_Genewise1_v1.C_LG_VI2814	grey	0.0389876		717926	VI	15158635	15161732	AT4G33050.3	1718	1.6e-180	0.695473	EDA39 (embryo sac development arrest 39); calmodulin binding
estExt_Genewise1_v1.C_LG_I1550	grey	0.0354256		706284	I	18784580	18788149	AT4G36250.1	1420	2.1e-146	0.551064	ALDH3F1 (ALDEHYDE DEHYDROGENASE 3F1); 3-chloroallyl aldehyde dehydrogenase/ aldehyde dehydrogenase (NAD)	Aldehyde dehydrogenase
estExt_Genewise1_v1.C_LG_X3658	grey	0.0278571		725575	X	347702	349105	AT1G48330.1	220	3.1e-19	0.642857
eugene3.00041091	grey	0.0208086		556378	IV	13373560	13375350	AT3G02150.2	432	1.6e-49	0.669231	PTF1 (PLASTID TRANSCRIPTION FACTOR 1); transcription factor	a chloroplast trans-acting factor of the psbD light-responsive promoter.
grail3.0031000301	grey	0.0189821		661329	XII	20072	20851	AT1G18300.1	199	5.2e-17	0.573529	ATNUDT4 (Arabidopsis thaliana Nudix hydrolase homolog 4); hydrolase
gw1.VII.2785.1	grey	0.0161503		218480	VII	8109187	8117372	AT4G37280.1	1189	6.4e-122	0.676647	MRG family protein
grail3.11474000101	grey	0.014241		670269	scaffold_11474	1	1510	AT2G37610.1	54	0.32	0.333333	unknown protein
estExt_fgenesh4_pg.C_LG_X1004	grey	0.0137654		822079	X	11364354	11367579	AT1G23110.1	961	9.3e-98	0.744
eugene3.00160794	grey	0.0100393		576659	XVI	6673100	6679851	AT5G03070.1	2051	2.9e-213	0.766859	binding
eugene3.00070386	grey	0.00793092		562448	VII	2667205	2670410	AT3G18640.1	378	7.2e-53	0.469072	zinc finger protein-related
estExt_Genewise1_v1.C_LG_XVI3399	turquoise	21.1787		735683	XVI	10127963	10130075	AT3G54050.1	1702	2.8e-176	0.801435	fructose-1,6-bisphosphatase, putative / D-fructose-1,6-bisphosphate 1-phosphohydrolase, putative / FBPase, putative
eugene3.90180001	turquoise	20.2008		597236	scaffold_9018	1	452	AT4G12275.1	59	0.34	0.416667	reverse transcriptase-related
estExt_fgenesh4_pg.C_440087	turquoise	19.633		826955	scaffold_44	1069077	1076588	AT1G55150.1	2146	2.5e-223	0.828343	DEAD box RNA helicase, putative (RH20)
estExt_Genewise1_v1.C_1250189	turquoise	18.3211		743910	scaffold_125	744811	746839	AT4G10340.1	1287	2.7e-132	0.871886	LHCB5 (LIGHT HARVESTING COMPLEX OF PHOTOSYSTEM II 5); chlorophyll binding	photosystem II encoding the light-harvesting chlorophyll a/b binding protein CP26 of the antenna system of the photosynthetic apparatus
estExt_Genewise1_v1.C_LG_I2426	turquoise	17.416		706715	I	21575752	21578994	AT3G01500.2	1239	3.2e-127	0.716332	CA1 (CARBONIC ANHYDRASE 1); carbonate dehydratase/ zinc ion binding
estExt_fgenesh4_pm.C_LG_IV0060	turquoise	17.052		831063	IV	1705224	1706528	AT4G05180.1	814	3.5e-82	0.704641	PSBQ/PSBQ-2 (photosystem II subunit Q-2); calcium ion binding	Encodes the PsbQ subunit of the oxygen evolving complex of photosystem II.
estExt_Genewise1_v1.C_1400032	turquoise	16.6006		744851	scaffold_140	135481	136380	AT1G55670.1	522	3.1e-51	0.70625	PSAG	Encodes subunit G of photosystem I, an 11-kDa membrane protein that plays an important role in electron transport between plastocyanin and PSI and is involved in the stability of the PSI complex. PSI-G subunit is bound to PSI-B and is in contact with Lhca1. The protein inserts into thylakoids by a direct or "spontaneous" pathway that does not involve the activities of any known chloroplast protei…
estExt_fgenesh4_pm.C_LG_VII0139	turquoise	16.1688		832238	VII	2808306	2809483	AT5G64040.1	644	3.6e-64	0.734463	PSAN (photosystem I reaction center subunit PSI-N); calmodulin binding	Encodes the only subunit of photosystem I located entirely in the thylakoid lumen. May be involved in the interaction between plastocyanin and the photosystem I complex.
estExt_fgenesh4_pg.C_LG_III1424	turquoise	16.1416		817544	III	15316701	15318350	AT3G61470.1	1143	4.8e-117	0.790441	LHCA2 (Photosystem I light harvesting complex gene 2); chlorophyll binding	Encodes a component of the light harvesting antenna complex of photosystem I.
fgenesh4_pg.C_scaffold_122000063	turquoise	16.0026		784099	scaffold_122	590778	598673	AT1G48430.1	2394	1.3e-249	0.780405	dihydroxyacetone kinase family protein
estExt_Genewise1_v1.C_660408	turquoise	15.7141		741765	scaffold_66	981200	983118	AT1G08380.1	577	4.6e-57	0.718121	PSAO (photosystem I subunit O)	Encodes subunit O of photosystem I.
fgenesh4_pg.C_scaffold_1790000003	turquoise	15.6626		791055	scaffold_1790	4467	5127	AT5G23570.1	443	7.3e-43	0.480447	SGS3 (SUPPRESSOR OF GENE SILENCING 3)	Required for posttranscriptional gene silencing and natural virus resistance.SGS3 is a member of an unknown protein family. Members of this family have predicted coiled coiled domains suggesting oligomerization and a potential zinc finger domain. Involved in the production of trans-acting siRNAs, through direct or indirect stabilization of cleavage fragments of the primary ta-siRNA transcript. Ac…
estExt_fgenesh4_pg.C_LG_VIII0539	turquoise	15.6255		820389	VIII	3635243	3637800	AT3G55800.1	1639	1.3e-169	0.80303	SBPASE (sedoheptulose-bisphosphatase); phosphoric ester hydrolase	Encodes the chloroplast enzyme sedoheptulose-1,7-bisphosphatase (SBPase), involved in the carbon reduction of the Calvin cycle. Increase in SBPase activity in transgenic lines accumulate up to 50% more sucrose and starch than wild-type.
eugene3.00013110	turquoise	15.4546		550669	I	35383789	35384718	AT1G55670.1	532	2.7e-52	0.722222	PSAG	Encodes subunit G of photosystem I, an 11-kDa membrane protein that plays an important role in electron transport between plastocyanin and PSI and is involved in the stability of the PSI complex. PSI-G subunit is bound to PSI-B and is in contact with Lhca1. The protein inserts into thylakoids by a direct or "spontaneous" pathway that does not involve the activities of any known chloroplast protei…
grail3.0015031101	turquoise	15.4251		662200	XII	11882730	11883413	AT1G67740.1	60	0.73	0.457143	PSBY (photosystem II BY)	PsbY precursor (psbY) mRNA. This single nuclear gene is imported into the chloroplasts where it is processed into two integral membrane proteins with identical topology (PsbY-1 and PsbY-2). The protein appears to bind manganese but its role is not well understood.
gw1.XVIII.1630.1	turquoise	15.1494		261089	XVIII	5652282	5652776	AT4G32260.1	635	3.3e-63	0.804878	ATP synthase family
eugene3.127610001	turquoise	14.7837		581162	scaffold_12761	217	1167	AT4G26090.1	169	1.4e-10	0.293023	RPS2 (RESISTANT TO P. SYRINGAE 2)	Encodes a plasma membrane protein with leucine-rich repeat, leucine zipper, and P loop domains that confers resistance to Pseudomonas syringae infection by interacting with the avirulence gene avrRpt2. RPS2 protein interacts directly with plasma membrane associated protein RIN4 and this interaction is disrupted by avrRpt2.
estExt_fgenesh4_pm.C_700066	turquoise	14.5929		836765	scaffold_70	1294881	1296991	AT1G54780.1	1044	1.5e-106	0.733108	thylakoid lumen 18.3 kDa protein
eugene3.00140065	turquoise	14.4085		572020	XIV	513563	515257	AT1G27480.1	1352	3.4e-139	0.627358	lecithin:cholesterol acyltransferase family protein / LACT family protein
grail3.0053001101	turquoise	14.1784		641273	I	18618324	18618937	AT1G51400.1	284	5.1e-26	0.570093	photosystem II 5 kD protein
estExt_Genewise1_v1.C_1450010	turquoise	13.9933		745105	scaffold_145	107086	107764	AT2G06520.1	335	2e-31	0.585366	PSBX (photosystem II subunit X)	Encodes a protein with sequence similarity to the spinach photosystem II subunit PsbX.
gw1.VI.2058.1	turquoise	13.9582		417685	VI	17305848	17306342	AT4G32260.1	623	6.1e-62	0.786585	ATP synthase family
estExt_Genewise1_v1.C_LG_I8285	turquoise	13.9366		709002	I	5918867	5920371	AT1G31330.1	883	1.7e-89	0.779736	PSAF (photosystem I subunit F)	Encodes subunit F of photosystem I.
estExt_fgenesh4_pg.C_LG_VIII0315	turquoise	13.858		820261	VIII	2108611	2110361	AT3G54890.1	1121	1e-114	0.852941	LHCA1; chlorophyll binding	Encodes a component of the light harvesting complex associated with photosystem I.
estExt_Genewise1_v1.C_LG_III2205	turquoise	13.7092		712554	III	9828261	9831110	AT1G32060.1	1715	1.2e-177	0.815271	PRK (PHOSPHORIBULOKINASE); ATP binding / phosphoribulokinase/ protein binding
grail3.0129002701	turquoise	13.678		671325	scaffold_129	421872	422994	AT3G47470.1	1135	3.4e-116	0.844622	LHCA4 (Photosystem I light harvesting complex gene 4); chlorophyll binding	Encodes a chlorophyll a/b-binding protein that is more similar to the PSI Cab proteins than the PSII cab proteins. The predicted protein is about 20 amino acids shorter than most known Cab proteins.
eugene3.00040033	turquoise	13.643		555320	IV	286517	288097	AT4G04640.1	1559	4e-161	0.850667	ATPC1 (ATP synthase gamma chain 1)	One of two genes (with ATPC2) encoding the gamma subunit of Arabidopsis chloroplast ATP synthase.
estExt_Genewise1_v1.C_1290095	turquoise	13.359		744163	scaffold_129	427227	434295	AT5G61410.1	1226	7.7e-126	0.850174	RPE (EMBRYO DEFECTIVE 2728); ribulose-phosphate 3-epimerase	Arabidopsis thaliana ribulose-5-phosphate-3-epimerase mRNA
estExt_fgenesh4_kg.C_LG_VII0034	turquoise	13.351		813989	VII	10067301	10069288	AT3G50820.1	1399	3.6e-144	0.795181	PSBO-2/PSBO2 (PHOTOSYSTEM II SUBUNIT O-2); oxygen evolving	Encodes a protein which is an extrinsic subunit of photosystem II and which has been proposed to play a central role in stabilization of the catalytic manganese cluster. In <i>Arabidopsis thaliana</i> the PsbO proteins are encoded by two genes: <i>psbO1</i> and <i>psbO2</i>. PsbO2 is the minor isoform in the wild-type. Mutants defective in this gene have been shown to be affected in the dephospho…
eugene3.00280046	turquoise	13.2862		589310	scaffold_28	529264	530934	AT1G19150.1	1058	4.9e-108	0.751938	LHCA6 (Photosystem I light harvesting complex gene 6); chlorophyll binding	PSI type II chlorophyll a/b-binding protein (Lhca2*1) mRNA,
grail3.0023029001	turquoise	13.2844		653111	VI	6859422	6860606	AT5G01530.1	1258	3.1e-129	0.844291	chlorophyll A-B binding protein CP29 (LHCB4)
estExt_fgenesh4_pg.C_LG_II0671	turquoise	13.2111		816237	II	5051028	5052180	AT4G03520.1	392	1.8e-37	0.496644	ATHM2 (Arabidopsis thioredoxin M-type 2); thiol-disulfide exchange intermediate	chloroplast localized thioredoxin, similar to prokaryotic types.
estExt_Genewise1_v1.C_LG_XVI1018	turquoise	13.1836		734671	XVI	1287203	1289414	AT3G56940.1	1833	3.7e-190	0.859223	AT103 (DICARBOXYLATE DIIRON 1)	Encodes a putative ZIP protein with varying mRNA accumulation in leaves, stems and roots. Has a consensus carboxylate-bridged di-iron binding site.
estExt_Genewise1_v1.C_LG_X5024	turquoise	12.9484		726168	X	6470831	6471765	AT1G67740.1	507	1.2e-49	0.565	PSBY (photosystem II BY)	PsbY precursor (psbY) mRNA. This single nuclear gene is imported into the chloroplasts where it is processed into two integral membrane proteins with identical topology (PsbY-1 and PsbY-2). The protein appears to bind manganese but its role is not well understood.
estExt_fgenesh4_pm.C_LG_V0707	turquoise	12.8744		831715	V	17593253	17595962	AT1G42970.1	2035	1.4e-211	0.878587	GAPB (GLYCERALDEHYDE-3-PHOSPHATE DEHYDROGENASE B SUBUNIT); glyceraldehyde-3-phosphate dehydrogenase	Encodes chloroplast localized glyceraldehyde-3-phosphate dehydrogenase.
estExt_fgenesh4_pg.C_LG_V1224	turquoise	12.4979		818640	V	14215137	14216992	AT1G06680.1	1025	1.5e-104	0.75188	PSBP-1 (OXYGEN-EVOLVING ENHANCER PROTEIN 2); calcium ion binding	Encodes a 23 kD extrinsic protein that is part of photosystem II and participates in the regulation of oxygen evolution.
estExt_fgenesh4_pm.C_LG_XV0330	turquoise	12.4921		835242	XV	7845497	7852503	AT5G61970.1	2437	3.6e-254	0.783828	signal recognition particle-related / SRP-related
estExt_fgenesh4_pg.C_570077	turquoise	12.4126		827055	scaffold_57	627620	630281	AT5G66190.1	1634	4.5e-169	0.850543	ATLFNR1 (LEAF FNR 1); NADPH dehydrogenase/ oxidoreductase	Encodes a leaf-type ferredoxin:NADP(H) oxidoreductase. It is present in both chloroplast stroma and thylakoid membranes but is more abundant in the thylakoid. The affinity of this enzyme for ferredoxin is slightly, but significantly, higher than AtLFNR2, an isoform of the same enzyme.
gw1.XVIII.1272.1	turquoise	12.3892		260731	XVIII	4514012	4517410	AT4G32760.1	1105	5.1e-113	0.75	protein transporter
estExt_fgenesh4_pm.C_LG_VIII0335	turquoise	12.298		832630	VIII	5259517	5262875	AT3G12780.1	1977	2e-205	0.839836	PGK1 (PHOSPHOGLYCERATE KINASE 1); phosphoglycerate kinase	nuclear phosphoglycerate kinase (PGK1)
gw1.VI.427.1	turquoise	12.202		416054	VI	14822716	14823947	AT5G21430.1	559	3.7e-55	0.653179	DNAJ heat shock N-terminal domain-containing protein
estExt_fgenesh4_pg.C_LG_VIII1596	turquoise	12.052		820850	VIII	12238300	12239211	AT1G67740.1	504	2.5e-49	0.568528	PSBY (photosystem II BY)	PsbY precursor (psbY) mRNA. This single nuclear gene is imported into the chloroplasts where it is processed into two integral membrane proteins with identical topology (PsbY-1 and PsbY-2). The protein appears to bind manganese but its role is not well understood.
estExt_Genewise1_v1.C_LG_XIV1543	turquoise	12.0412		731248	XIV	3106744	3109455	AT4G01150.1	527	9.1e-52	0.712329
estExt_Genewise1_v1.C_LG_V1095	turquoise	12.0354		715100	V	15182053	15183023	AT2G30570.1	388	4.9e-37	0.635036	photosystem II reaction center W (PsbW) protein-related	Encodes a protein similar to photosystem II reaction center subunit W.
estExt_Genewise1_v1.C_LG_X2607	turquoise	11.7905		724963	X	18966572	18968032	AT3G54890.1	1108	2.5e-113	0.849372	LHCA1; chlorophyll binding	Encodes a component of the light harvesting complex associated with photosystem I.
eugene3.00081422	turquoise	11.7579		564827	VIII	10292759	10293715	AT4G02770.1	765	5.5e-77	0.747619	PSAD-1 (photosystem I subunit D-1)	Encodes a protein predicted by sequence similarity with spinach PsaD to be photosystem I reaction center subunit II (PsaD1)
estExt_Genewise1_v1.C_1180060	turquoise	11.7244		743149	scaffold_118	248493	251960	AT1G32550.1	643	4.7e-64	0.691099	ferredoxin family protein
estExt_Genewise1_v1.C_LG_V2453	turquoise	11.6768		715775	V	283079	284162	AT5G64040.1	641	7.6e-64	0.723164	PSAN (photosystem I reaction center subunit PSI-N); calmodulin binding	Encodes the only subunit of photosystem I located entirely in the thylakoid lumen. May be involved in the interaction between plastocyanin and the photosystem I complex.
estExt_fgenesh4_pg.C_LG_V1151	turquoise	11.59		818614	V	13580680	13586150	AT1G79500.1	1351	4.4e-139	0.879725	AtkdsA1 (Arabidopsis thaliana KDO-8-phosphate synthase A1); 3-deoxy-8-phosphooctulonate synthase	Encodes a protein with 3-deoxy-8-phosphooctulonate synthase (KDOP synthase) activity which is involved in the biosynthesis of KDO, a component of cell wall rhamnogalacturonan II.
fgenesh4_pg.C_LG_VI000236	turquoise	11.5444		761926	VI	1759247	1761280	AT3G56940.1	1828	1.2e-189	0.859223	AT103 (DICARBOXYLATE DIIRON 1)	Encodes a putative ZIP protein with varying mRNA accumulation in leaves, stems and roots. Has a consensus carboxylate-bridged di-iron binding site.
eugene3.00100819	turquoise	11.4419		566261	X	9713136	9714487	AT1G03130.1	765	5.5e-77	0.751196	PSAD-2 (photosystem I subunit D-2)	Encodes a protein predicted by sequence similarity with spinach PsaD to be photosystem I reaction center subunit II (PsaD2)
estExt_Genewise1_v1.C_LG_V3745	turquoise	11.158		716206	V	4053565	4055254	AT5G66570.1	1424	8.1e-147	0.813814	PSBO-1 (OXYGEN-EVOLVING ENHANCER 33)	Encodes a protein which is an extrinsic subunit of photosystem II and which has been proposed to play a central role in stabilization of the catalytic manganese cluster. In <i>Arabidopsis thaliana</i> the PsbO proteins are encoded by two genes: <i>psbO1</i> and <i>psbO2</i>. PsbO1 is the major isoform in the wild-type.
estExt_Genewise1_v1.C_LG_XIV4010	turquoise	11.1086		732598	XIV	10259567	10260747	AT4G12800.1	944	5.9e-96	0.827273	PSAL (photosystem I subunit L)	Encodes subunit L of photosystem I reaction center.
gw1.X.5663.1	turquoise	10.9618		230966	X	8644960	8645988	AT5G43750.1	616	3.4e-61	0.646341
estExt_fgenesh4_pg.C_LG_X0030	turquoise	10.7624		821685	X	242802	244185	AT2G36640.1	298	2.3e-27	0.339844	ATECP63 (EMBRYONIC CELL PROTEIN 63)	Encodes putative phosphotyrosine protein belonging to late embryogenesis abundant (LEA) protein in group 3 that might be involved in maturation and desiccation tolerance of seeds. RFLP and CAPS mapping place it on chromosome 4 but the nucleotide sequence maps it to chromosome 2.
grail3.0009021301	turquoise	10.7034		657316	VIII	11587276	11590123	AT1G60000.1	725	9.5e-73	0.695876	29 kDa ribonucleoprotein, chloroplast, putative / RNA-binding protein cp29, putative
grail3.0012036701	turquoise	10.7026		664934	XIV	9966089	9967456	AT1G61520.1	1254	8.3e-129	0.862319	LHCA3 (Photosystem I light harvesting complex gene 3); chlorophyll binding	PSI type III chlorophyll a/b-binding protein (Lhca3*1)
estExt_fgenesh4_pm.C_LG_II0251	turquoise	10.6351		830112	II	3505611	3508372	AT3G63140.1	1550	3.6e-160	0.764128	mRNA-binding protein, putative
gw1.82.189.1	turquoise	10.3919		296649	scaffold_82	1483161	1486027	AT5G23060.1	1116	3.5e-114	0.712418
eugene3.00170501	turquoise	10.3607		577759	XVII	5805240	5810890	AT5G60980.2	959	1.5e-97	0.484979	nuclear transport factor 2 (NTF2) family protein / RNA recognition motif (RRM)-containing protein
estExt_Genewise1_v1.C_1340185	turquoise	10.3066		744667	scaffold_134	609752	611126	AT5G54270.1	1254	8.3e-129	0.879699	LHCB3 (LIGHT-HARVESTING CHLOROPHYLL BINDING PROTEIN 3)	Lhcb3 protein is a component of the main light harvesting chlorophyll a/b-protein complex of Photosystem II (LHC II).
gw1.VI.180.1	turquoise	10.3044		415807	VI	17204447	17205043	AT1G30380.1	534	1.7e-52	0.839695	PSAK (PHOTOSYSTEM I SUBUNIT K)	Encodes subunit K of photosystem I reaction center.
estExt_fgenesh4_pm.C_LG_XVIII0226	turquoise	10.2921		835874	XVIII	7780079	7782627	AT3G24490.1	793	5.9e-80	0.514368	transcription factor
fgenesh4_pm.C_LG_XVI000502	turquoise	9.83118		808774	XVI	13060814	13063339	AT1G23740.1	1347	1.2e-138	0.83871	oxidoreductase, zinc-binding dehydrogenase family protein
grail3.0061001101	turquoise	9.56565		664200	XIV	4310670	4313660	AT2G46820.1	576	5.9e-57	0.674286	TMP14 (THYLAKOID MEMBRANE PHOSPHOPROTEIN OF 14 KDA)	Encodes the P subunit of Photosystem I. About 25% of the TMP14 pool appeared to be phosphorylated, and this ratio is not affected by light. Contains seven phosphorylation sites on threonine residue and chloroplast targeting signal. Located in the proximity of PSI-L, -H and -O subunits.
estExt_Genewise1_v1.C_LG_I6254	turquoise	9.54137		708207	I	35361888	35366155	AT5G56180.1	1598	2.9e-165	0.653928	ATARP8 (ACTIN-RELATED PROTEIN 8); structural constituent of cytoskeleton	encodes a protein whose sequence is similar to actin-related proteins (ARPs) in other organisms. Member of nuclear ARP family of genes.
estExt_fgenesh4_pg.C_LG_III0681	turquoise	9.4663		817211	III	8733355	8735970	AT5G66190.1	1598	2.9e-165	0.836957	ATLFNR1 (LEAF FNR 1); NADPH dehydrogenase/ oxidoreductase	Encodes a leaf-type ferredoxin:NADP(H) oxidoreductase. It is present in both chloroplast stroma and thylakoid membranes but is more abundant in the thylakoid. The affinity of this enzyme for ferredoxin is slightly, but significantly, higher than AtLFNR2, an isoform of the same enzyme.
grail3.0012031401	turquoise	9.2041		664872	XIV	9142433	9143887	AT2G05100.1	1313	4.7e-135	0.909774	LHCB2.1 (Photosystem II light harvesting complex gene 2.1); chlorophyll binding	Lhcb2.1 protein encoding a subunit of the light harvesting complex II. Member of a gene family with high degree of sequence similarity. Initially LHCB2.3 was considered as a separate gene but appears to be an allele of LHCB2.1.
estExt_fgenesh4_pm.C_LG_VI0645	turquoise	9.10779		832074	VI	14843459	14844167	AT2G06520.1	327	1.4e-30	0.613445	PSBX (photosystem II subunit X)	Encodes a protein with sequence similarity to the spinach photosystem II subunit PsbX.
gw1.III.2058.1	turquoise	8.92127		414955	III	10434996	10440285	AT5G61450.1	1402	1.7e-144	0.72	2-phosphoglycerate kinase-related
estExt_Genewise1_v1.C_LG_XVIII1602	turquoise	8.91456		737207	XVIII	5563684	5564393	AT1G30380.1	504	2.5e-49	0.813953	PSAK (PHOTOSYSTEM I SUBUNIT K)	Encodes subunit K of photosystem I reaction center.
gw1.VII.2107.1	turquoise	8.88123		217802	VII	4931007	4939806	AT5G64940.1	2832	5.1e-296	0.871835	ATATH13 (ABC2 homolog 13)	Encodes a member of ATH subfamily of ATP-binding cassette (ABC) proteins.
estExt_fgenesh4_kg.C_1630003	turquoise	8.68532		814694	scaffold_163	363243	364411	AT1G10960.1	493	3.7e-48	0.695946	ATFD1 (FERREDOXIN 1); electron carrier/ iron ion binding
grail3.0100006103	turquoise	8.60715		639804	I	1756922	1764656	AT3G12280.1	3533	0	0.723077	RBR1 (RETINOBLASTOMA-RELATED 1)	Encodes a retinoblastoma homologue RETINOBLASTOMA-RELATED protein (RBR or RBR1). RBR controls nuclear proliferation in the female gametophyte. RBR also regulates stem cell maintenance in Arabidopsis roots.
estExt_Genewise1_v1.C_LG_II0002	turquoise	8.49741		709740	II	16780692	16781629	AT2G34430.1	1178	9.4e-121	0.839552	LHB1B1 (Photosystem II light harvesting complex gene 1.4); chlorophyll binding	Photosystem II type I chlorophyll a/b-binding protein
estExt_fgenesh4_pg.C_LG_XIX0571	turquoise	8.44346		826191	XIX	7324068	7325552	AT3G02730.1	533	2.1e-52	0.612903	ATF1/TRXF1 (THIOREDOXIN F-TYPE 1); thiol-disulfide exchange intermediate
eugene3.00120625	turquoise	8.26953		569972	XII	8313375	8315986	AT1G74470.1	2053	1.8e-213	0.841438	geranylgeranyl reductase	Encodes for a multifunctional protein with geranylgeranyl reductase activity shown to catalyze the reduction of prenylated geranylgeranyl-chlorophyll a to phytyl-chlorophyll a (chlorophyll a) and free geranylgeranyl pyrophosphate to phytyl pyrophosphate.
grail3.0025015101	turquoise	8.16624		668020	XVI	10889219	10890315	AT5G01530.1	1250	2.2e-128	0.847751	chlorophyll A-B binding protein CP29 (LHCB4)
estExt_fgenesh4_pg.C_LG_X1487	turquoise	8.08669		822298	X	15274512	15275761	AT1G14150.1	496	1.8e-48	0.552239	oxygen evolving enhancer 3 (PsbQ) family protein
eugene3.00130627	turquoise	8.02492		571263	XIII	4882032	4882217	AT2G06210.2	75	0.016	0.37931	ELF8 (EARLY FLOWERING 8)	Encodes a yeast CTR9 homolog that is involved in the control of flowering time by elevating FLC expression to a level that creates the vernalization-responsive, winter-annual habit. Yeast CTR9 is a component of a five-member PAF1 complex that associates with RNA pol II and is thought to regulate gene expression by recruiting SET1 (a histone 3 Lys 4 [H3-K4] methyl transferase) to the initially tra…
gw1.I.2355.1	turquoise	7.9102		173755	I	21308944	21312620	AT2G04700.1	584	8.3e-58	0.883333	ferredoxin thioredoxin reductase catalytic beta chain family protein
eugene3.03100006	turquoise	7.81249		590360	scaffold_310	55383	57400	AT1G73885.1	356	1.2e-33	0.539568
estExt_fgenesh4_pm.C_LG_II0962	turquoise	7.77202		830495	II	18263497	18265474	AT2G05070.1	1299	1.4e-133	0.894737	LHCB2.2 (Photosystem II light harvesting complex gene 2.2); chlorophyll binding	Encodes Lhcb2.2. Belongs to the Lhc super-gene family encodes the light-harvesting chlorophyll a/b-binding (LHC) proteins that constitute the antenna system of the photosynthetic apparatus.
estExt_fgenesh4_pg.C_1300007	turquoise	7.659		827935	scaffold_130	123870	124683	AT2G26500.2	304	3.9e-28	0.543307	cytochrome b6f complex subunit (petM), putative
eugene3.00020518	turquoise	7.59862		551203	II	3717158	3719254	AT1G06680.1	1034	1.7e-105	0.759398	PSBP-1 (OXYGEN-EVOLVING ENHANCER PROTEIN 2); calcium ion binding	Encodes a 23 kD extrinsic protein that is part of photosystem II and participates in the regulation of oxygen evolution.
eugene3.03180006	turquoise	7.48875		590521	scaffold_318	80358	80852	AT1G76310.1	70	1.7	0.297872	CYCB2;4 (CYCLIN B2;4); cyclin-dependent protein kinase regulator	core cell cycle genes
estExt_fgenesh4_pm.C_LG_II0207	turquoise	7.4015		830089	II	2820894	2821823	AT2G30570.1	375	1.2e-35	0.602941	photosystem II reaction center W (PsbW) protein-related	Encodes a protein similar to photosystem II reaction center subunit W.
grail3.0038021201	turquoise	7.3333		648266	IV	7977036	7977594	AT5G52780.1	299	1.3e-27	0.375
estExt_Genewise1_v1.C_LG_II4195	turquoise	7.13634		711610	II	23467850	23469278	AT4G28750.1	387	6.2e-37	0.591549	PSAE-1 (PSA E1 KNOCKOUT)	mutant has Decreased effective quantum yield of photosystem II; Pale green plants; Reduced growth rate; Subunit E of Photosystem I
grail3.0046015202	turquoise	7.12413		647933	IV	4461991	4466157	AT5G46110.1	1688	8.5e-175	0.813397	APE2 (ACCLIMATION OF PHOTOSYNTHESIS TO ENVIRONMENT); antiporter/ triose-phosphate transporter	mutant has Altered acclimation responses; Chloroplast Triose Phosphate Translocator
grail3.0067001301	turquoise	6.8992		645629	III	560716	561564	AT1G10960.1	481	6.8e-47	0.684932	ATFD1 (FERREDOXIN 1); electron carrier/ iron ion binding
estExt_fgenesh4_pg.C_LG_I2581	turquoise	6.8174		815682	I	26636961	26639034	AT4G34190.1	356	1.2e-33	0.541096	SEP1 (STRESS ENHANCED PROTEIN 1)	Encodes a stress enhanced protein that localizes to the thylakoid membrane and whose mRNA is upregulated in response to high light intensity. It may be involved in chlorophyll binding.
eugene3.01210049	turquoise	6.79568		580510	scaffold_121	760403	763116	AT5G57345.1	584	8.3e-58	0.645833
eugene3.00700019	turquoise	6.61158		595378	scaffold_70	118897	119976	AT4G03520.1	374	1.5e-35	0.47973	ATHM2 (Arabidopsis thioredoxin M-type 2); thiol-disulfide exchange intermediate	chloroplast localized thioredoxin, similar to prokaryotic types.
estExt_Genewise1_v1.C_LG_XIX1274	turquoise	6.46747		738571	XIX	6113211	6116071	AT5G17170.1	994	3e-101	0.722022	rubredoxin family protein
estExt_fgenesh4_pg.C_LG_XIV0805	turquoise	6.41889		824231	XIV	6770789	6773545	AT3G26650.1	1799	1.5e-186	0.884236	GAPA (GLYCERALDEHYDE 3-PHOSPHATE DEHYDROGENASE A SUBUNIT); glyceraldehyde-3-phosphate dehydrogenase	Encodes one of the two subunits forming the photosynthetic glyceraldehyde-3-phosphate dehydrogenase (GAPDH) and as such a constituent of the supramolecular complex with phosphoribulokinase (PRK) thought to be linked by a small peptide encoded by CP12-2. GapA-1 is coordinately expressed by light with PRK and CP12-2. The enzyme activity, tested in leaf protein extracts dropped significantly after e…
estExt_Genewise1_v1.C_LG_I9864	turquoise	6.36419		709712	I	11648926	11650146	AT1G15820.1	1144	3.8e-117	0.840467	LHCB6 (LIGHT HARVESTING COMPLEX PSII); chlorophyll binding	Lhcb6 protein (Lhcb6), light harvesting complex of photosystem II.
gw1.VII.2982.1	turquoise	6.11563		218677	VII	8889532	8895854	AT5G67030.1	2477	2.1e-258	0.764511	ABA1 (ABA DEFICIENT 1); zeaxanthin epoxidase	Encodes a single copy zeaxanthin epoxidase gene that functions in first step of the biosynthesis of the abiotic stress hormone abscisic acid (ABA). Mutants in this gene are unable to express female sterility in response to beta-aminobutyric acid, as wild type plants do.
gw1.I.9140.1	turquoise	6.05301		180540	I	8223365	8224639	AT4G20360.1	1960	1.3e-203	0.893868	AtRABE1b/AtRab8D (Arabidopsis Rab GTPase homolog E1b); translation elongation factor
eugene3.00700226	turquoise	6.00052		595585	scaffold_70	1502642	1505017	AT3G05250.1	797	2.2e-80	0.568702	zinc finger (C3HC4-type RING finger) family protein
eugene3.00180643	turquoise	5.97187		578419	XVIII	7615288	7621737	AT3G24430.1	1903	1.4e-197	0.79661	HCF101 (HIGH-CHLOROPHYLL-FLUORESCENCE 101); ATP binding	encodes a MRP-like protein with a nucleotide-binding domain.
estExt_Genewise1_v1.C_LG_IV3319	turquoise	5.92042		714062	IV	5888381	5889041	AT3G18280.1	295	3.5e-27	0.588889	protease inhibitor/seed storage/lipid transfer protein (LTP) family protein
grail3.0001020101	turquoise	5.90013		649116	IX	1394244	1397487	AT2G27680.1	1565	9.2e-162	0.772251	aldo/keto reductase family protein
estExt_Genewise1_v1.C_LG_II1524	turquoise	5.74083		710398	II	1223999	1224885	AT2G17880.1	280	1.4e-25	0.454023	DNAJ heat shock protein, putative
fgenesh4_pg.C_LG_XVII000505	turquoise	5.69057		778626	XVII	5901204	5902410	AT5G16220.1	71	2.4	0.27907	octicosapeptide/Phox/Bem1p (PB1) domain-containing protein
grail3.2656000201	turquoise	5.68054		675692	scaffold_2656	6499	7327	AT3G20570.1	182	8.4e-18	0.336538	plastocyanin-like domain-containing protein
gw1.IV.3246.1	turquoise	5.62239		198157	IV	5496103	5497200	AT1G67090.1	742	1.5e-74	0.780899	ribulose bisphosphate carboxylase small chain 1A / RuBisCO small subunit 1A (RBCS-1A) (ATS1A)
estExt_fgenesh4_pg.C_LG_VIII0243	turquoise	5.35017		820232	VIII	1499757	1504156	AT5G58330.2	1836	1.8e-190	0.809843	malate dehydrogenase (NADP), chloroplast, putative
grail3.0002074001	turquoise	5.34044		652151	V	17102187	17103008	AT1G20340.1	579	2.8e-57	0.666667	DRT112 (DNA-damage-repair/toleration protein 112); copper ion binding / electron carrier	recombination and DNA-damage resistance protein (DRT112)
grail3.0003047901	turquoise	5.31175		643350	II	3748512	3749255	AT1G03600.1	523	2.4e-51	0.642857	photosystem II family protein
gw1.X.4521.1	turquoise	5.27552		229824	X	5175786	5176408	AT2G33450.1	501	5.2e-49	0.809917	50S ribosomal protein L28, chloroplast (CL28)
estExt_fgenesh4_pm.C_LG_IX0496	turquoise	5.19628		833204	IX	6915369	6920337	AT3G63490.1	1119	1.9e-119	0.836576	ribosomal protein L1 family protein
estExt_fgenesh4_pg.C_LG_VI0422	turquoise	5.17573		819059	VI	3414845	3420378	AT5G13630.1	4209	0	0.895206	GUN5 (GENOMES UNCOUPLED 5)	Encodes magnesium chelatase involved in plastid-to-nucleus signal transduction.
grail3.0202001702	turquoise	5.01394		674736	scaffold_202	223161	225505	AT1G79040.1	531	3.4e-52	0.758865	PSBR (photosystem II subunit R)	Encodes for the 10 kDa PsbR subunit of photosystem II (PSII). This subunit appears to be involved in the stable assembly of PSII, particularly that of the oxygen-evolving complex subunit PsbP. Mutants defective in this gene have reduced amounts of subunits PsbP and PsbQ in PSII. In turn, assembly of PsbR is dependent on the presence of PsbJ.
eugene3.00110470	turquoise	4.84735		568456	XI	4891929	4892932	AT2G34430.1	1256	5.1e-129	0.88015	LHB1B1 (Photosystem II light harvesting complex gene 1.4); chlorophyll binding	Photosystem II type I chlorophyll a/b-binding protein
grail3.1674000101	turquoise	4.84686		673667	scaffold_1674	9650	10167	AT5G07020.1	333	3.3e-31	0.537313	proline-rich family protein
gw1.XVII.42.1	turquoise	4.79246		258051	XVII	165800	166666	AT1G66980.1	753	2.7e-75	0.5	protein kinase family protein / glycerophosphoryl diester phosphodiesterase family protein
estExt_fgenesh4_pm.C_LG_IX0211	turquoise	4.45708		833033	IX	2601652	2603963	AT4G38970.1	1753	1.1e-181	0.86	fructose-bisphosphate aldolase, putative
eugene3.00160773	turquoise	4.3215		576638	XVI	6407308	6408646	AT5G02850.1	1202	2.7e-123	0.623472	hydroxyproline-rich glycoprotein family protein
estExt_fgenesh4_pg.C_LG_VIII1844	turquoise	4.30217		820932	VIII	14639097	14640664	AT5G18660.1	1568	4.4e-162	0.756563	DVR (PALE-GREEN AND CHLOROPHYLL B REDUCED 2); 3,8-divinyl protochlorophyllide a 8-vinyl reductase	Encodes a protein with 3,8-divinyl protochlorophyllide a 8-vinyl reductase activity. Mutants accumulate divinyl chlorophyll rather than monovinyl chlorophyll.
eugene3.00040524	turquoise	4.07764		555811	IV	5029438	5033068	AT4G04950.1	1905	8.6e-198	0.743952	thioredoxin family protein
estExt_Genewise1_v1.C_LG_I0106	turquoise	4.00124		705701	I	12434910	12439368	AT3G15840.1	941	1.2e-95	0.673152
fgenesh4_pm.C_LG_II001205	turquoise	3.97549		799516	II	23726965	23727312	AT4G28660.1	503	3.2e-49	0.782609	photosystem II reaction centre W (PsbW) family protein	Similar to PsbW subunit of photosystem II.
estExt_Genewise1_v1.C_LG_III0871	turquoise	3.9357		711983	III	17277104	17281238	AT3G61790.1	1227	6.1e-126	0.813869	seven in absentia (SINA) family protein
eugene3.00101874	turquoise	3.91652		567316	X	17187251	17189709	AT3G55800.1	1633	5.7e-169	0.805556	SBPASE (sedoheptulose-bisphosphatase); phosphoric ester hydrolase	Encodes the chloroplast enzyme sedoheptulose-1,7-bisphosphatase (SBPase), involved in the carbon reduction of the Calvin cycle. Increase in SBPase activity in transgenic lines accumulate up to 50% more sucrose and starch than wild-type.
eugene3.00110215	turquoise	3.88205		568201	XI	2123144	2124593	AT5G54770.1	1358	8e-140	0.779037	THI1 (THIAZOLE REQUIRING)	Thiamine biosynthetic gene, has dual function in thiamine biosynthesis and mitochondrial DNA damage tolerance.
gw1.III.1875.1	turquoise	3.78198		414772	III	18491203	18492778	AT1G55480.1	1021	4.1e-104	0.811715	binding / protein binding
grail3.0318000401	turquoise	3.76709		676991	scaffold_318	79114	79424	AT1G28270.1	64	0.011	0.368421	RALFL4 (RALF-LIKE 4)	Member of a diversely expressed predicted peptide family showing sequence similarity to tobacco Rapid Alkalinization Factor (RALF), and is believed to play an essential role in the physiology of Arabidopsis. Consists of a single exon and is characterized by a conserved C-terminal motif and N-terminal signal peptide.
eugene3.00101294	turquoise	3.76285		566736	X	13316007	13319065	AT1G68920.3	714	7.2e-84	0.53481	basic helix-loop-helix (bHLH) family protein
estExt_fgenesh4_pg.C_LG_I1877	turquoise	3.62226		815393	I	19004404	19008931	AT5G12470.1	1226	7.7e-126	0.738739
estExt_Genewise1_v1.C_LG_X0900	turquoise	3.57701		724072	X	14825208	14827585	AT2G03420.1	450	1.3e-43	0.555556
gw1.IV.2197.1	turquoise	3.51642		197108	IV	1875183	1875551	AT4G21445.1	372	2.4e-35	0.769231
gw1.147.138.1	turquoise	3.51166		271570	scaffold_147	407965	409054	AT5G19940.1	677	1.2e-67	0.712644	plastid-lipid associated protein PAP-related / fibrillin-related
estExt_Genewise1_v1.C_LG_XIV1629	turquoise	3.40433		731296	XIV	3353571	3357986	AT4G01050.1	1207	8e-124	0.581609	hydroxyproline-rich glycoprotein family protein	hydroxyproline-rich glycoprotein family protein, contains a rhodanese homology domain.
eugene3.01230087	turquoise	3.30099		580797	scaffold_123	737202	738685	AT1G67090.1	756	4.9e-76	0.775281	ribulose bisphosphate carboxylase small chain 1A / RuBisCO small subunit 1A (RBCS-1A) (ATS1A)
grail3.0061002701	turquoise	3.27436		664221	XIV	4481372	4483558	AT2G46900.1	1478	1.5e-152	0.595041
eugene3.00150580	turquoise	3.18868		575185	XV	5913888	5919485	AT3G48200.1	2874	1.8e-300	0.618182
estExt_Genewise1_v1.C_LG_X3745	turquoise	3.18444		725612	X	616547	618272	AT3G14230.1	297	1.9e-37	0.587629	RAP2.2; DNA binding / transcription factor	encodes a member of the ERF (ethylene response factor) subfamily B-2 of ERF/AP2 transcription factor family (RAP2.2). The protein contains one AP2 domain. There are 5 members in this subfamily including RAP2.2 AND RAP2.12.
estExt_fgenesh4_pg.C_1070073	turquoise	3.13038		827624	scaffold_107	830611	832439	AT5G54190.1	1672	4.2e-173	0.820197	PORA (Protochlorophyllide reductase A); oxidoreductase/ protochlorophyllide reductase	light-dependent NADPH:protochlorophyllide oxidoreductase A
estExt_Genewise1_v1.C_LG_V1774	turquoise	3.11384		715463	V	16680354	16681384	AT2G34430.1	1266	4.5e-130	0.88015	LHB1B1 (Photosystem II light harvesting complex gene 1.4); chlorophyll binding	Photosystem II type I chlorophyll a/b-binding protein
eugene3.00100370	turquoise	3.09604		565812	X	5328560	5329671	AT2G05620.1	460	1.1e-44	0.742424	PGR5 (PROTON GRADIENT REGULATION 5)	Involved in electron flow in Photosystem I. Essential for photoprotection.
grail3.0002067901	turquoise	3.0846		652073	V	16682305	16683443	AT2G34430.1	1270	1.7e-130	0.883895	LHB1B1 (Photosystem II light harvesting complex gene 1.4); chlorophyll binding	Photosystem II type I chlorophyll a/b-binding protein
estExt_fgenesh4_pg.C_LG_IV0080	turquoise	3.03207		817727	IV	726998	728260	AT5G54770.1	1356	1.3e-139	0.787535	THI1 (THIAZOLE REQUIRING)	Thiamine biosynthetic gene, has dual function in thiamine biosynthesis and mitochondrial DNA damage tolerance.
estExt_fgenesh4_pg.C_LG_X2233	turquoise	2.97226		822688	X	20645410	20649345	AT5G04840.1	625	3.8e-62	0.490506	bZIP protein
estExt_fgenesh4_pm.C_LG_XIII0114	turquoise	2.85135		834497	XIII	1738679	1742828	AT2G29150.1	908	3.9e-92	0.67433	tropinone reductase, putative / tropine dehydrogenase, putative
gw1.V.3086.1	turquoise	2.83644		207685	V	1971468	1974119	AT2G21960.1	1216	8.9e-125	0.818815
gw1.I.990.1	turquoise	2.82875		172390	I	16960152	16962716	AT2G29630.2	2877	8.6e-301	0.917241	thiamine biosynthesis family protein / thiC family protein
estExt_fgenesh4_pm.C_820020	turquoise	2.78089		836808	scaffold_82	734632	736815	AT1G73870.1	672	3.9e-67	0.428922	zinc finger (B-box type) family protein
gw1.XIII.1619.1	turquoise	2.77207		241370	XIII	3137146	3138339	AT3G04550.1	1258	3.1e-129	0.615385
estExt_fgenesh4_kg.C_LG_XI0033	turquoise	2.75136		814251	XI	12149237	12150566	AT5G54270.1	1261	1.5e-129	0.887218	LHCB3 (LIGHT-HARVESTING CHLOROPHYLL BINDING PROTEIN 3)	Lhcb3 protein is a component of the main light harvesting chlorophyll a/b-protein complex of Photosystem II (LHC II).
fgenesh4_pm.C_LG_II000142	turquoise	2.75054		798453	II	1938358	1939212	AT1G75460.1	1078	3.7e-110	0.750877	ATP-dependent protease La (LON) domain-containing protein
estExt_fgenesh4_pm.C_LG_I1072	turquoise	2.74678		829854	I	27379632	27380639	AT1G49975.1	405	7.7e-39	0.617647
estExt_fgenesh4_pg.C_LG_IX0259	turquoise	2.61196		821063	IX	1688920	1694793	AT5G22800.1	3733	0	0.755922	aminoacyl-tRNA synthetase family protein
eugene3.00140477	turquoise	2.607		572432	XIV	3776701	3777756	AT4G09650.1	233	1.3e-20	0.326389	ATP synthase delta chain, chloroplast, putative / H(+)-transporting two-sector ATPase, delta (OSCP) subunit, putative
estExt_fgenesh4_pg.C_LG_III0669	turquoise	2.60182		817206	III	8574159	8576877	AT5G39850.1	926	4.8e-94	0.893939	40S ribosomal protein S9 (RPS9C)
estExt_fgenesh4_kg.C_LG_III0002	turquoise	2.56422		813709	III	961516	962651	AT1G15820.1	1133	5.5e-116	0.828794	LHCB6 (LIGHT HARVESTING COMPLEX PSII); chlorophyll binding	Lhcb6 protein (Lhcb6), light harvesting complex of photosystem II.
fgenesh4_pg.C_scaffold_123000070	turquoise	2.52815		784197	scaffold_123	624776	625765	AT5G16080.1	891	2.4e-90	0.539634
estExt_fgenesh4_pg.C_LG_VIII1474	turquoise	2.51029		820821	VIII	11392943	11397107	AT3G23400.1	870	4.1e-88	0.629496	plastid-lipid associated protein PAP / fibrillin family protein
estExt_Genewise1_v1.C_LG_XIV3760	turquoise	2.50519		732457	XIV	9330504	9331310	AT4G13500.1	402	1.6e-38	0.674603
estExt_fgenesh4_pg.C_LG_VI0690	turquoise	2.41082		819178	VI	5945479	5946585	AT5G02160.1	171	4.8e-14	0.705882
gw1.130.154.1	turquoise	2.39752		267832	scaffold_130	566700	574802	AT3G19170.1	4312	0	0.805362	ATPREP1/ATZNMP (PRESEQUENCE PROTEASE 1); metalloendopeptidase	Zinc metalloprotease pitrilysin subfamily A. Signal peptide degrading enzyme targeted to mitochondria and chloroplasts. Expressed only in siliques and flowers
grail3.0070007701	turquoise	2.38132		680311	scaffold_70	687584	688150	AT1G54500.1	506	1.5e-49	0.626437	rubredoxin family protein
gw1.II.1221.1	turquoise	2.31645		409886	II	12762961	12765010	AT4G01150.1	534	1.7e-52	0.697531
estExt_Genewise1_v1.C_LG_IX1362	turquoise	2.13987		721810	IX	2372623	2376008	AT2G21170.1	1221	2.6e-125	0.778481	TIM (TRIOSEPHOSPHATE ISOMERASE); triose-phosphate isomerase	Encodes a nuclear triosephosphate isomerase.
eugene3.00130737	turquoise	2.11244		571373	XIII	6369873	6371849	AT5G17540.1	1329	9.4e-137	0.582251	transferase family protein
grail3.0051006801	turquoise	2.06054		642574	I	34199619	34201199	AT3G51510.1	516	1.3e-50	0.559783
eugene3.00130435	turquoise	1.99026		571071	XIII	3051497	3056601	AT5G28640.1	668	1e-66	0.659664	AN3 (ANGUSITFOLIA3)	Encodes a protein with similarity to mammalian transcriptional coactivator that is involved in cell proliferation during leaf and flower development. Loss of function mutations have narrow, pointed leaves and narrow floral organs. AN3 interacts with members of the growth regulating factor (GRF) family of transcription factors.
estExt_Genewise1_v1.C_LG_VII0038	turquoise	1.95536		718004	VII	12024188	12025836	AT5G65730.1	1229	3.7e-126	0.801498	xyloglucan:xyloglucosyl transferase, putative / xyloglucan endotransglycosylase, putative / endo-xyloglucan transferase, putative
estExt_fgenesh4_pg.C_LG_II0752	turquoise	1.83691		816277	II	5826771	5828789	AT1G44575.1	983	4.4e-100	0.757353	NPQ4 (NONPHOTOCHEMICAL QUENCHING)	Encoding PSII-S (CP22), a ubiquitous pigment-binding protein associated with photosystem II (PSII) of higher plants. Involved in nonphotochemical quenching rather than in photosynthesis. Mutant has a normal violaxanthin cycle but has a limited capacity of quenching singlet excited chlorophylls and is tolerant to lipid peroxidation.
gw1.XIX.2946.1	turquoise	1.83337		250546	XIX	11873103	11876013	AT2G20890.1	979	1.2e-99	0.781893	PSB29 (THYLAKOID FORMATION1)	Chloroplast-localized Thylakoid formation1 gene product involved in vesicle-mediated formation of thylakoid membranes. Thf1 antisense lines contain abnormal chloroplasts early in leaf development (chloroplasts have loosely stacked thylakoid membranes). Expression was induced in the light and decreased under dark conditions. G-alpha interaction partner that functions downstream of the plasma membr…
grail3.0003037201	turquoise	1.78785		643213	II	2848836	2851310	AT4G14550.1	757	3.9e-76	0.659483	IAA14 (SOLITARY ROOT); transcription factor	IAA14 is a member of the Aux/IAA protein family. Involved in lateral root development. Gain of function mutation decreases auxin-inducible gene expression. Protein is localized to the nucleus. Expressed in stele and root tip epidermis. Functions as a negative regulator of ARF7/19.
eugene3.00180991	turquoise	1.76277		578767	XVIII	10982988	10987032	AT2G24270.2	2389	4.4e-249	0.909457	ALDH11A3 (Aldehyde dehydrogenase 11A3); 3-chloroallyl aldehyde dehydrogenase	Encodes a protein with non-phosphorylating NADP-dependent glyceraldehyde-3-phosphate dehydrogenase activity. The activity of the enzyme was determined from leaf extracts; the enzyme has not been purified to confirm activity.
eugene3.00161335	turquoise	1.63624		577200	XVI	13251195	13253003	AT5G01930.1	1702	2.8e-176	0.731415	(1-4)-beta-mannan endohydrolase, putative
gw1.40.81.1	turquoise	1.52118		286321	scaffold_40	320447	321360	AT1G02065.1	476	2.3e-46	0.861386	SPL8 (SQUAMOSA PROMOTER BINDING PROTEIN-LIKE 8); DNA binding	Encodes an SBP-box gene, a member of the SPL gene family. Mutants are affected in micro- and megasporogenesis, trichome formation on sepals, and stamen filament elongation.
estExt_fgenesh4_pg.C_LG_XVIII0897	turquoise	1.52059		825940	XVIII	10504922	10508566	AT4G30820.1	327	1.4e-46	0.643564	cyclin-dependent kinase-activating kinase assembly factor-related / CDK-activating kinase assembly factor-related
grail3.0008035101	turquoise	1.51679		640334	I	6523966	6524270	AT5G42070.1	333	3.3e-31	0.7375
eugene3.00400367	turquoise	1.45334		592022	scaffold_40	2659355	2661340	AT5G01450.1	412	1.4e-39	0.299191	protein binding / zinc ion binding
gw1.V.85.1	turquoise	1.39315		204684	V	12298430	12300139	AT1G44000.1	704	1.6e-70	0.654206
estExt_fgenesh4_pg.C_LG_XVIII0906	turquoise	1.32589		825945	XVIII	10596021	10600323	AT2G24060.1	818	1.3e-82	0.624113	translation initiation factor 3 (IF-3) family protein
fgenesh4_pm.C_LG_XI000126	turquoise	1.29507		805851	XI	4668438	4669145	AT2G34620.1	896	7.2e-91	0.726087	mitochondrial transcription termination factor-related / mTERF-related
estExt_fgenesh4_pm.C_LG_VIII0681	turquoise	1.28722		832825	VIII	10824363	10827407	AT3G63410.1	1416	5.7e-146	0.775216	APG1 (ALBINO OR PALE GREEN MUTANT 1); methyltransferase	Encodes a MPBQ/MSBQ methyltransferase located in the chloroplast inner envelope membrane. Mutant plants lack plastoquinone (PQ), suggesting that the APG1 protein is involved in the methylation step of PQ biosynthesis. The gene product is also involved in tocopherol (vitamin E) biosynthesis.
estExt_Genewise1_v1.C_290455	turquoise	1.12607		740041	scaffold_29	2960676	2964156	AT3G13960.1	358	2.4e-37	0.460317	AtGRF5 (GROWTH-REGULATING FACTOR 5)	Growth regulating factor encoding transcription activator. One of the nine members of a GRF gene family, containing nuclear targeting domain. Involved in leaf development and expressed in root, shoot and flower.
fgenesh4_pm.C_LG_VI000532	turquoise	1.0604		802185	VI	11892543	11896274	AT4G30950.1	1826	2e-189	0.818182	FAD6 (FATTY ACID DESATURASE 6); omega-6 fatty acid desaturase	Chloroplastic enzyme responsible for the synthesis of 16:2 and 18:2 fatty acids from galactolipids, sulpholipids and phosphatidylglycerol. Uses ferredoxin as electron donor. Gene mutation resulted in reduced level of unsaturated fatty acids leading to susceptibility to photoinhibition.
eugene3.00090150	turquoise	1.02062		556890	IX	844992	845533	AT5G20935.1	322	4.8e-30	0.716049
eugene3.00060547	turquoise	0.994754		560588	VI	4245786	4246263	AT3G26220.1	61	0.041	0.4375	CYP71B3 (cytochrome P450, family 71, subfamily B, polypeptide 3); oxygen binding	cytochrome P450 monooxygenase
estExt_Genewise1_v1.C_LG_XIII0701	turquoise	0.989533		729481	XIII	884339	887595	AT5G27930.1	1472	6.6e-152	0.729947	protein phosphatase 2C, putative / PP2C, putative
grail3.0037013703	turquoise	0.933367		645963	III	5295808	5301536	AT1G52220.1	430	1.7e-41	0.575949
grail3.0013034101	turquoise	0.896147		654077	VI	16739102	16741402	AT4G32590.1	580	2.2e-57	0.761905	ferredoxin-related
estExt_Genewise1_v1.C_LG_VII0399	turquoise	0.852684		718144	VII	218544	222347	AT3G03080.1	1292	7.8e-133	0.705382	NADP-dependent oxidoreductase, putative
eugene3.00021438	turquoise	0.820278		552123	II	11802719	11807900	AT4G00730.1	1941	4.1e-294	0.726592	ANL2 (ANTHOCYANINLESS 2); transcription factor	Encodes a homeodomain protein of the HD-GLABRA2 group. Involved in the accumulation of anthocyanin and in root development
gw1.131.1.1	turquoise	0.812229		267999	scaffold_131	2750	8323	AT5G26742.2	2611	1.3e-272	0.758273	EMB1138 (EMBRYO DEFECTIVE 1138); ATP binding / ATP-dependent helicase
estExt_fgenesh4_kg.C_LG_XVIII0013	turquoise	0.78449		814484	XVIII	5504611	5505691	AT3G47650.1	338	9.7e-32	0.67033	bundle-sheath defective protein 2 family / bsd2 family
estExt_fgenesh4_pm.C_LG_I0202	turquoise	0.674379		829380	I	4757587	4758563	AT3G26740.1	317	1.6e-29	0.514085	CCL (CCR-LIKE)	transcripts are differentially regulated at the level of mRNA stability at different times of day controlled by the circadian clock. mRNAs are targets of the mRNA degradation pathway mediated by the downstream (DST) instability determinant.
eugene3.26710001	turquoise	0.547605		588834	scaffold_2671	4674	7319	AT3G49190.1	476	2.3e-46	0.438053	condensation domain-containing protein
fgenesh4_pg.C_LG_V000198	yellow	4.8704		760146	V	1593981	1595153	AT4G39700.1	629	1.4e-62	0.767296	heavy-metal-associated domain-containing protein / copper chaperone (CCH)-related
estExt_fgenesh4_pg.C_1580005	yellow	4.54401		828416	scaffold_158	67532	69857	AT5G07990.1	1016	1.4e-103	0.409804	TT7 (TRANSPARENT TESTA 7); flavonoid 3-monooxygenase/ oxygen binding	Required for flavonoid 3 hydroxylase activity.
grail3.0033008001	yellow	4.44248		644065	II	9111840	9113153	AT4G24220.1	1484	3.5e-153	0.693095	VEP1 (VEIN PATTERNING 1)	encodes a novel protein containing mammalian death domain involved in programmed cell death. Gene is expressed in vascular system and mutants carrying dominant mutation in the gene have defective vascular patterning. Gene expression is induced specifically by wounding.
eugene3.00160092	yellow	4.23941		575957	XVI	706856	708606	AT1G07250.1	1037	8.2e-106	0.443975	UDP-glucoronosyl/UDP-glucosyl transferase family protein
eugene3.00030242	yellow	3.87917		553609	III	3649017	3651264	AT5G07990.1	1016	1.4e-103	0.412229	TT7 (TRANSPARENT TESTA 7); flavonoid 3-monooxygenase/ oxygen binding	Required for flavonoid 3 hydroxylase activity.
eugene3.00280025	yellow	3.7099		589289	scaffold_28	304441	307036	AT5G07990.1	1019	6.7e-104	0.4	TT7 (TRANSPARENT TESTA 7); flavonoid 3-monooxygenase/ oxygen binding	Required for flavonoid 3 hydroxylase activity.
eugene3.00050585	yellow	3.55497		558970	V	6843943	6845770	AT1G10020.1	1672	4.2e-173	0.722581
estExt_Genewise1_v1.C_LG_X6417	yellow	3.44703		726819	X	11121799	11124831	AT1G70670.1	685	1.6e-68	0.698324	caleosin-related family protein
eugene3.00090620	yellow	3.30654		557360	IX	3761524	3762744	AT3G48690.1	424	1.1e-58	0.433155
gw1.66.109.1	yellow	2.89302		293436	scaffold_66	245733	246944	AT1G08250.1	1591	1.6e-164	0.806701	prephenate dehydratase family protein
grail3.0003036101	yellow	2.88377		643200	II	2770440	2771067	AT1G50640.1	273	2.1e-27	0.643678	ATERF3/ERF3 (ETHYLENE RESPONSIVE ELEMENT BINDING FACTOR 3); DNA binding / protein binding / transcription factor/ transcriptional repressor	encodes a member of the ERF (ethylene response factor) subfamily B-1 of ERF/AP2 transcription factor family (ATERF-3). The protein contains one AP2 domain. There are 15 members in this subfamily including ATERF-3, ATERF-4, ATERF-7, and leafy petiole.
eugene3.00020134	yellow	2.03043		550819	II	872521	873823	AT3G03190.1	490	7.6e-48	0.471429	ATGSTF11 (GLUTATHIONE S-TRANSFERASE F11); glutathione transferase	Encodes glutathione transferase belonging to the phi class of GSTs. Naming convention according to Wagner et al. (2002).
estExt_Genewise1_v1.C_1070083	yellow	1.72278		742993	scaffold_107	564234	566610	AT3G15352.1	268	2.5e-24	0.680556	ATCOX17 (Arabidopsis thaliana cytochrome c oxidase 17)	Encodes protein similar to yeast COX17, a copper-binding protein that mediates the delivery of Cu to the mitochondria for the assembly of a functional cytochrome oxidase complex.
gw1.951.3.1	yellow	1.4533		298709	scaffold_951	9283	11487	AT5G17050.1	1052	2.1e-107	0.45618	UDP-glucoronosyl/UDP-glucosyl transferase family protein	The At5g17050 encodes a anthocyanidin 3-O-glucosyltransferase which specifically glucosylates the 3-position of the flavonoid C-ring. Anthocyanidins such as cyanidin and pelargonidin as well as flavonols such as kaempferol and quercetin are accepted substrates.
estExt_Genewise1_v1.C_LG_XV0224	yellow	1.39808		732807	XV	498119	500346	AT5G53560.1	471	7.8e-46	0.698529	ATB5-A (Cytochrome b5 A)	Encodes a cytochrome b5 isoform that can be reduced by AtCBR, a cytochrome b5 reductase.
estExt_Genewise1_v1.C_LG_X0701	yellow	1.23412		723969	X	14243940	14244854	AT3G17210.1	239	3e-21	0.505155	stable protein 1-related
gw1.II.621.1	yellow	0.988507		409286	II	18157152	18158732	AT4G12650.1	2444	6.6e-255	0.859583	endomembrane protein 70, putative
grail3.0074012402	yellow	0.956934		647353	III	17667384	17674022	AT5G07010.1	1012	3.7e-103	0.565495	sulfotransferase family protein
gw1.946.3.1	yellow	0.783834		298673	scaffold_946	5451	8711	AT3G45140.1	1257	4e-129	0.525959	LOX2 (LIPOXYGENASE 2)	Chloroplast lipoxygenase required for wound-induced jasmonic acid accumulation in Arabidopsis.Mutants are resistant to Staphylococcus aureus and accumulate salicylic acid upon infection.
gw1.I.3565.1	yellow	0.744126		174965	I	25572190	25575161	AT2G22920.2	1022	3.2e-104	0.441315	SCPL12; serine carboxypeptidase
estExt_fgenesh4_pm.C_570040	yellow	0.709821		836585	scaffold_57	715983	735402	AT3G51240.1	1535	1.4e-158	0.789041	F3H (TRANSPARENT TESTA 6); naringenin 3-dioxygenase	Encodes flavanone 3-hydroxylase that is coordinately expressed with chalcone synthase and chalcone isomerases. Regulates flavonoid biosynthesis.
estExt_fgenesh4_pm.C_1660031	yellow	0.645338		837468	scaffold_166	479960	482115	AT5G16340.1	1997	1.5e-207	0.662455	AMP-binding protein, putative
eugene3.00020162	yellow	0.596725		550847	II	1047765	1050403	AT4G39330.1	1111	1.2e-113	0.595442	mannitol dehydrogenase, putative
estExt_fgenesh4_pm.C_LG_XVII0021	yellow	0.584796		835648	XVII	755443	760190	AT3G45140.1	2399	2.2e-264	0.621399	LOX2 (LIPOXYGENASE 2)	Chloroplast lipoxygenase required for wound-induced jasmonic acid accumulation in Arabidopsis.Mutants are resistant to Staphylococcus aureus and accumulate salicylic acid upon infection.
estExt_fgenesh4_pg.C_LG_XI0786	yellow	0.4923		822940	XI	9035199	9039383	AT1G47128.1	1027	9.5e-105	0.432836	cysteine proteinase (RD21A) / thiol protease
estExt_fgenesh4_pm.C_LG_X0585	yellow	0.475248		833676	X	14266905	14267860	AT3G17210.1	373	1.9e-35	0.627273	stable protein 1-related
estExt_fgenesh4_pg.C_LG_VI1688	yellow	0.420763		819556	VI	16418919	16424294	AT5G11490.1	3526	0	0.815166	adaptin family protein
eugene3.00660239	yellow	0.301908		595045	scaffold_66	1587334	1590255	AT4G35440.1	1181	4.5e-121	0.620513	CLC-E (CHLORIDE CHANNEL E); voltage-gated chloride channel	CLC-e chloride channel protein
estExt_Genewise1_v1.C_410003	yellow	0.292315		740577	scaffold_41	93086	94642	AT4G35160.1	542	2.3e-53	0.339726	O-methyltransferase family 2 protein
estExt_fgenesh4_pg.C_2390003	yellow	0.28283		828771	scaffold_239	65185	66765	AT4G35160.1	534	1.7e-52	0.328	O-methyltransferase family 2 protein
estExt_fgenesh4_kg.C_LG_X0041	yellow	0.281544		814158	X	14263624	14265096	AT3G17210.1	228	4.4e-20	0.427083	stable protein 1-related
gw1.XIV.2655.1	yellow	0.254795		245912	XIV	6041155	6048252	AT1G03000.1	3006	0	0.659664	PEX6 (PEROXIN6); ATPase	Encodes an apparent ATPase similar to yeast and human protein required for peroxisomal biogenesis. May facilitate recycling of PEX5, the peroxisomal matrix protein receptor, and thereby promote peroxisomal matrix protein import.
estExt_fgenesh4_pm.C_LG_XIV0428	yellow	0.207237		834944	XIV	8213711	8217397	AT4G15440.1	1271	1.3e-130	0.618799	HPL1 (HYDROPEROXIDE LYASE 1); heme binding / iron ion binding / monooxygenase	Encodes a hydroperoxide lyase. Also a member of the CYP74B cytochrome p450 family. In the ecotype Columbia (Col) the gene contains a 10-nucleotide deletion in its first exon that causes it to code for a truncated protein that results in a non-functional hydroperoxide lyase.
estExt_fgenesh4_pm.C_LG_XIV0571	yellow	0.17297		835035	XIV	13674977	13677065	AT3G62760.1	762	1.1e-76	0.636792	ATGSTF13 (Arabidopsis thaliana Glutathione S-transferase (class phi) 13); glutathione transferase	Encodes glutathione transferase belonging to the phi class of GSTs. Naming convention according to Wagner et al. (2002).
estExt_Genewise1_v1.C_400931	yellow	0.153599		740496	scaffold_40	2546941	2548871	AT3G16150.1	1412	1.5e-145	0.820669	L-asparaginase, putative / L-asparagine amidohydrolase, putative
gw1.28.384.1	yellow	0.0744165		281810	scaffold_28	1272593	1274790	AT2G37260.2	777	2.9e-78	0.504202	TTG2 (TRANSPARENT TESTA GLABRA 2)	Encodes a protein similar to WRKY transcription factors that is expressed in the seed integument and endosperm. Mutants are defective in proanthocyanidin synthesis and seed mucilate deposition. Seeds are yellow colored. Seed size is also affected; seeds are reduced in size but only when the mutant allele is transmitted through the female parent.
