# Supplementary material for: A cross-species transcriptomics approach to identify genes involved in leaf development
Source: BMC Genomics. 2008 Dec 5;9:589. doi: 10.1186/1471-2164-9-589 (PMC2621207; doi:10.1186/1471-2164-9-589)
Supplement: Additional file 6 — Overlap between UPSC and nimblegen tissue comparrison leaf genes. Genes identified using OPLS as informative in discriminating leaf from non-leaf tissues in common to the UPSC-TC and Pt-TC data sets. [file 1471-2164-9-589-S6.xls]

## Sheet: leafSpecific-UPSC-Nimblegen ove
GM	Protein_ID	LG	start	end	ATG	SCORE	HIT.E.VALUE	FRACTION.IDENTITY	Short.description	Currator.summary
gw1.XIV.1924.1	245181	XIV	4263683	4264944	AT1G01080.1	674	2.4e-67	0.65445	33 kDa ribonucleoprotein, chloroplast, putative / RNA-binding protein cp33, putative
grail3.0039017801	644595	II	13266778	13267482	AT1G01250.1	521	3.9e-51	0.647059	AP2 domain-containing transcription factor, putative	encodes a member of the DREB subfamily A-4 of ERF/AP2 transcription factor family. The protein contains one AP2 domain. There are 17 members in this subfamily including TINY.
estExt_Genewise1_v1.C_LG_XIV1736	731365	XIV	3594456	3595407	AT1G01250.1	544	1.4e-53	0.585859	AP2 domain-containing transcription factor, putative	encodes a member of the DREB subfamily A-4 of ERF/AP2 transcription factor family. The protein contains one AP2 domain. There are 17 members in this subfamily including TINY.
eugene3.00100819	566261	X	9713136	9714487	AT1G03130.1	765	5.5e-77	0.751196	PSAD-2 (photosystem I subunit D-2)	Encodes a protein predicted by sequence similarity with spinach PsaD to be photosystem I reaction center subunit II (PsaD2)
eugene3.00131118	571754	XIII	11505042	11507615	AT1G03630.1	1628	1.9e-168	0.806931	POR C (PROTOCHLOROPHYLLIDE OXIDOREDUCTASE); NADPH dehydrogenase/ oxidoreductase/ protochlorophyllide reductase	Encodes for a protein with protochlorophyllide oxidoreductase activity. The enzyme is NADPH- and light-dependent.
gw1.VIII.200.1	418772	VIII	11273590	11281076	AT1G04420.1	1521	4.2e-157	0.728205	aldo/keto reductase family protein
estExt_Genewise1_v1.C_1660131	746197	scaffold_166	340098	342379	AT1G05010.1	1325	2.5e-136	0.756173	EFE (ethylene forming enzyme)	Encodes 1-aminocyclopropane-1-carboxylate oxidase
eugene3.00141000	572955	XIV	7979419	7982484	AT1G05190.1	864	1.8e-87	0.738938	EMB2394 (EMBRYO DEFECTIVE 2394); structural constituent of ribosome
estExt_fgenesh4_pg.C_640116	827145	scaffold_64	853994	856574	AT1G06040.1	791	9.7e-80	0.652	STO (SALT TOLERANCE); transcription factor/ zinc ion binding	Fully complements calcineurin deficient yeast but does not encode a phosphoprotein phosphatase. Sequence has similarities to CONSTANS.
estExt_fgenesh4_pg.C_LG_V1224	818640	V	14215137	14216992	AT1G06680.1	1025	1.5e-104	0.75188	PSBP-1 (OXYGEN-EVOLVING ENHANCER PROTEIN 2); calcium ion binding	Encodes a 23 kD extrinsic protein that is part of photosystem II and participates in the regulation of oxygen evolution.
eugene3.00020518	551203	II	3717158	3719254	AT1G06680.1	1034	1.7e-105	0.759398	PSBP-1 (OXYGEN-EVOLVING ENHANCER PROTEIN 2); calcium ion binding	Encodes a 23 kD extrinsic protein that is part of photosystem II and participates in the regulation of oxygen evolution.
fgenesh4_pm.C_LG_VI000651	802304	VI	14735150	14735989	AT1G07320.3	1026	1.2e-104	0.743772	RPL4 (ribosomal protein L4); structural constituent of ribosome	encodes a plastid ribosomal protein L4
estExt_fgenesh4_pm.C_LG_XVIII0287	835910	XVIII	9571840	9572409	AT1G07660.1	524	1.9e-51	1	histone H4
gw1.182.27.1	276236	scaffold_182	128349	129884	AT1G08170.1	78	0.58	0.321429	histone H2B family protein
estExt_Genewise1_v1.C_660408	741765	scaffold_66	981200	983118	AT1G08380.1	577	4.6e-57	0.718121	PSAO (photosystem I subunit O)	Encodes subunit O of photosystem I.
gw1.XVI.2137.1	256198	XVI	4660471	4663832	AT1G08465.1	396	6.9e-38	0.547059	YAB2 (YABBY 2); transcription factor	Member of the YABBY family of Arabidopsis proteins involved in the abaxial cell fate specification in lateral organs
gw1.IX.3663.1	203198	IX	7445507	7452698	AT1G08520.1	1656	0	0.801489	CHLD/PDE166 (PIGMENT DEFECTIVE 166); ATP binding / magnesium chelatase/ nucleoside-triphosphatase/ nucleotide binding
estExt_fgenesh4_pm.C_LG_XIII0293	834586	XIII	5765431	5769881	AT1G08540.1	1793	6.4e-186	0.647569	SIGB (SIGMA FACTOR B); DNA binding / DNA-directed RNA polymerase/ transcription factor	Subunit of chloroplast RNA polymerase, confers the ability to recognize promoter sequences on the core enzyme
estExt_fgenesh4_pg.C_LG_X1117	822127	X	12350943	12353048	AT1G09740.1	289	1.5e-26	0.40625	ethylene-responsive protein, putative
estExt_fgenesh4_kg.C_1630003	814694	scaffold_163	363243	364411	AT1G10960.1	493	3.7e-48	0.695946	ATFD1 (FERREDOXIN 1); electron carrier/ iron ion binding
grail3.0067001301	645629	III	560716	561564	AT1G10960.1	481	6.8e-47	0.684932	ATFD1 (FERREDOXIN 1); electron carrier/ iron ion binding
estExt_Genewise1_v1.C_LG_XI2343	727763	XI	3813498	3815694	AT1G11430.1	826	1.9e-83	0.711207	plastid developmental protein DAG, putative
estExt_fgenesh4_pg.C_1270005	827867	scaffold_127	58375	61254	AT1G12410.1	1094	7.5e-112	0.758865	CLPR2 (Clp protease proteolytic subunit 2); endopeptidase Clp	Encodes a ClpP-related sequence. Though similar to ClpP proteins, this does not contains the highly conserved catalytic triad of Ser-type proteases (Ser-His-Asp). The name reflects nomenclature described in Adam et. al (2001).
estExt_Genewise1_v1.C_LG_X5130	726204	X	6808514	6815601	AT1G13020.1	992	6e-159	0.572973	eukaryotic translation initiation factor, putative (EIF4B5)
estExt_Genewise1_v1.C_LG_VIII1820	720677	VIII	7468450	7473449	AT1G13270.1	1320	8.5e-136	0.826667	MAP1C (METHIONINE AMINOPEPTIDASE 1B); metalloexopeptidase	Encodes a methionine aminopeptidase formerly called MAP1B, renamed to MAP1C.
eugene3.00101492	566934	X	14668341	14671744	AT1G13820.1	1216	8.9e-125	0.690476	hydrolase, alpha/beta fold family protein
estExt_fgenesh4_pg.C_LG_X1487	822298	X	15274512	15275761	AT1G14150.1	496	1.8e-48	0.552239	oxygen evolving enhancer 3 (PsbQ) family protein
estExt_Genewise1_v1.C_LG_VI2460	717772	VI	16433549	16434715	AT1G15250.1	451	1e-43	0.87234	60S ribosomal protein L37 (RPL37A)
estExt_Genewise1_v1.C_LG_I9864	709712	I	11648926	11650146	AT1G15820.1	1144	3.8e-117	0.840467	LHCB6 (LIGHT HARVESTING COMPLEX PSII); chlorophyll binding	Lhcb6 protein (Lhcb6), light harvesting complex of photosystem II.
estExt_fgenesh4_kg.C_LG_III0002	813709	III	961516	962651	AT1G15820.1	1133	5.5e-116	0.828794	LHCB6 (LIGHT HARVESTING COMPLEX PSII); chlorophyll binding	Lhcb6 protein (Lhcb6), light harvesting complex of photosystem II.
estExt_fgenesh4_pg.C_LG_I3061	815829	I	32225785	32233503	AT1G17220.1	3461	0	0.692748	translation initiation factor IF-2, chloroplast, putative
gw1.VIII.1454.1	420026	VIII	391407	393953	AT1G17745.1	2314	3.9e-241	0.841621	PGDH (3-PHOSPHOGLYCERATE DEHYDROGENASE); phosphoglycerate dehydrogenase	encodes a 3-Phosphoglycerate dehydrogenase
gw1.184.108.1	276505	scaffold_184	383888	387389	AT1G17840.1	1460	2.3e-260	0.859425	ABC transporter family protein
estExt_Genewise1_v1.C_LG_XII0214	728526	XII	8260337	8262302	AT1G18730.1	554	1.3e-54	0.630435
eugene3.00280046	589310	scaffold_28	529264	530934	AT1G19150.1	1058	4.9e-108	0.751938	LHCA6 (Photosystem I light harvesting complex gene 6); chlorophyll binding	PSI type II chlorophyll a/b-binding protein (Lhca2*1) mRNA,
estExt_fgenesh4_pg.C_LG_V0410	818368	V	3467865	3469598	AT1G20696.1	483	4.2e-47	0.655172	HMGB3 (HIGH MOBILITY GROUP B 3); transcription factor	Encodes a protein belonging to the subgroup of HMGB (high mobility group B) proteins that have a distinctive DNA-binding motif, the HMG-box domain. The motif confers non-sequence specific interaction with linear DNA and structure-specific binding to distorted DNA sites. The HMGB proteins are involved in the assembly of nucleoprotein complexes. Can be phosphorylated by CK2alpha.
estExt_fgenesh4_pg.C_1420039	828173	scaffold_142	274959	275655	AT1G21500.1	241	1.8e-21	0.632911
grail3.0041009401	678140	scaffold_41	1361314	1362931	AT1G22630.1	377	7.2e-36	0.626168
gw1.147.131.1	271563	scaffold_147	383655	384226	AT1G22640.1	466	2.7e-45	0.686957	MYB3 (myb domain protein 3); DNA binding / transcription factor	MYB-type transcription factor (MYB3) that represses phenylpropanoid biosynthesis gene expression
eugene3.00190758	574284	XIX	9424468	9425462	AT1G22690.1	298	1.7e-27	0.6125	gibberellin-responsive protein, putative
gw1.X.5327.1	230630	X	7396756	7403200	AT1G23400.1	1869	5.6e-194	0.69505	ATCAF2/CAF2 (ARABIDOPSIS THALIANA HOMOLOG OF MAIZE CAF2)
fgenesh4_pm.C_LG_XVI000502	808774	XVI	13060814	13063339	AT1G23740.1	1347	1.2e-138	0.83871	oxidoreductase, zinc-binding dehydrogenase family protein
eugene3.00140065	572020	XIV	513563	515257	AT1G27480.1	1352	3.4e-139	0.627358	lecithin:cholesterol acyltransferase family protein / LACT family protein
estExt_fgenesh4_pg.C_LG_III1430	817545	III	15359121	15361254	AT1G27950.1	422	1.2e-40	0.477528	lipid transfer protein-related
grail3.0318000401	676991	scaffold_318	79114	79424	AT1G28270.1	64	0.011	0.368421	RALFL4 (RALF-LIKE 4)	Member of a diversely expressed predicted peptide family showing sequence similarity to tobacco Rapid Alkalinization Factor (RALF), and is believed to play an essential role in the physiology of Arabidopsis. Consists of a single exon and is characterized by a conserved C-terminal motif and N-terminal signal peptide.
gw1.XI.3354.1	235374	XI	9341897	9343091	AT1G29070.1	382	2.1e-36	0.681818	ribosomal protein L34 family protein
estExt_Genewise1_v1.C_LG_XVIII1602	737207	XVIII	5563684	5564393	AT1G30380.1	504	2.5e-49	0.813953	PSAK (PHOTOSYSTEM I SUBUNIT K)	Encodes subunit K of photosystem I reaction center.
gw1.VI.180.1	415807	VI	17204447	17205043	AT1G30380.1	534	1.7e-52	0.839695	PSAK (PHOTOSYSTEM I SUBUNIT K)	Encodes subunit K of photosystem I reaction center.
fgenesh4_pg.C_scaffold_895000002	789972	scaffold_895	11161	13378	AT1G30700.1	1823	4.2e-189	0.657744	FAD-binding domain-containing protein
estExt_Genewise1_v1.C_LG_I8285	709002	I	5918867	5920371	AT1G31330.1	883	1.7e-89	0.779736	PSAF (photosystem I subunit F)	Encodes subunit F of photosystem I.
estExt_Genewise1_v1.C_LG_III2205	712554	III	9828261	9831110	AT1G32060.1	1715	1.2e-177	0.815271	PRK (PHOSPHORIBULOKINASE); ATP binding / phosphoribulokinase/ protein binding
gw1.III.2132.1	415029	III	9835430	9840832	AT1G32080.1	1814	3.8e-188	0.851765	membrane protein, putative
estExt_fgenesh4_pg.C_290176	826598	scaffold_29	1865433	1867112	AT1G32470.1	674	2.4e-67	0.773006	glycine cleavage system H protein, mitochondrial, putative
estExt_Genewise1_v1.C_1180060	743149	scaffold_118	248493	251960	AT1G32550.1	643	4.7e-64	0.691099	ferredoxin family protein
gw1.XI.877.1	232897	XI	14184243	14187025	AT1G32990.1	804	4e-81	0.885057	PRPL11 (PLASTID RIBOSOMAL PROTEIN L11); structural constituent of ribosome	mutant has Decreased effective quantum yield of photosystem II; Pale green plants; Reduced growth rate; Plastid Ribosomal Protein L11
eugene3.00410149	592306	scaffold_41	1575885	1580352	AT1G35340.1	814	3.5e-82	0.635659	ATP-dependent protease La (LON) domain-containing protein
eugene3.00410080	592237	scaffold_41	897818	901488	AT1G35680.1	590	1.9e-58	0.59375	50S ribosomal protein L21, chloroplast / CL21 (RPL21)
estExt_fgenesh4_pg.C_LG_XIX0756	826253	XIX	9378716	9382021	AT1G35680.1	552	2e-54	0.57346	50S ribosomal protein L21, chloroplast / CL21 (RPL21)
gw1.II.1521.1	410186	II	6466356	6468879	AT1G36320.1	1255	6.5e-129	0.715596
estExt_fgenesh4_pm.C_LG_V0707	831715	V	17593253	17595962	AT1G42970.1	2035	1.4e-211	0.878587	GAPB (GLYCERALDEHYDE-3-PHOSPHATE DEHYDROGENASE B SUBUNIT); glyceraldehyde-3-phosphate dehydrogenase	Encodes chloroplast localized glyceraldehyde-3-phosphate dehydrogenase.
gw1.V.85.1	204684	V	12298430	12300139	AT1G44000.1	704	1.6e-70	0.654206
estExt_fgenesh4_pg.C_LG_II0752	816277	II	5826771	5828789	AT1G44575.1	983	4.4e-100	0.757353	NPQ4 (NONPHOTOCHEMICAL QUENCHING)	Encoding PSII-S (CP22), a ubiquitous pigment-binding protein associated with photosystem II (PSII) of higher plants. Involved in nonphotochemical quenching rather than in photosynthesis. Mutant has a normal violaxanthin cycle but has a limited capacity of quenching singlet excited chlorophylls and is tolerant to lipid peroxidation.
estExt_fgenesh4_pg.C_LG_XI0786	822940	XI	9035199	9039383	AT1G47128.1	1027	9.5e-105	0.432836	cysteine proteinase (RD21A) / thiol protease
estExt_Genewise1_v1.C_LG_X3691	725596	X	460285	461591	AT1G48350.1	571	2e-56	0.715152	ribosomal protein L18 family protein
estExt_fgenesh4_pm.C_LG_I1072	829854	I	27379632	27380639	AT1G49975.1	405	7.7e-39	0.617647
gw1.VII.2415.1	218110	VII	5997373	5998008	AT1G50320.1	487	1.6e-47	0.766667	ATHX (THIOREDOXIN X); thiol-disulfide exchange intermediate	encodes a prokaryotic thioredoxin
estExt_Genewise1_v1.C_LG_XIII2914	730367	XIII	7951681	7953526	AT1G50900.1	600	1.7e-59	0.762821
gw1.XI.359.1	232379	XI	13052529	13053071	AT1G51100.1	592	1.2e-58	0.704918
grail3.0053001101	641273	I	18618324	18618937	AT1G51400.1	284	5.1e-26	0.570093	photosystem II 5 kD protein
estExt_Genewise1_v1.C_LG_III1082	712066	III	5240434	5242273	AT1G52230.1	628	1.8e-62	0.828767	photosystem I reaction center subunit VI, chloroplast, putative / PSI-H, putative (PSAH2)
estExt_fgenesh4_pg.C_LG_VI1746	819580	VI	16890707	16894400	AT1G52740.1	603	8.1e-60	0.888889	histone H2A, putative
eugene3.00190830	574356	XIX	9972714	9974139	AT1G53230.1	556	7.7e-55	0.462541	TCP3 (TCP family transcription factor 3); transcription factor	Encodes a member of a recently identified plant transcription factor family that includes Teosinte branched 1, Cycloidea 1, and proliferating cell nuclear antigen (PCNA) factors, PCF1 and 2.
grail3.0032015302	642377	I	30794819	30796908	AT1G53230.1	411	5.8e-74	0.808081	TCP3 (TCP family transcription factor 3); transcription factor	Encodes a member of a recently identified plant transcription factor family that includes Teosinte branched 1, Cycloidea 1, and proliferating cell nuclear antigen (PCNA) factors, PCF1 and 2.
estExt_fgenesh4_pg.C_LG_XI0910	822987	XI	10789148	10792056	AT1G53250.1	581	1.7e-57	0.450909	endonuclease
grail3.0070007701	680311	scaffold_70	687584	688150	AT1G54500.1	506	1.5e-49	0.626437	rubredoxin family protein
gw1.XIII.1304.1	241055	XIII	2200054	2208360	AT1G54570.1	2201	3.7e-229	0.638066	esterase/lipase/thioesterase family protein
estExt_Genewise1_v1.C_LG_XIII1180	729700	XIII	1922278	1923205	AT1G54690.1	648	1.4e-64	0.916084	histone H2A, putative
estExt_fgenesh4_pm.C_700066	836765	scaffold_70	1294881	1296991	AT1G54780.1	1044	1.5e-106	0.733108	thylakoid lumen 18.3 kDa protein
estExt_fgenesh4_pg.C_440087	826955	scaffold_44	1069077	1076588	AT1G55150.1	2146	2.5e-223	0.828343	DEAD box RNA helicase, putative (RH20)
gw1.III.1875.1	414772	III	18491203	18492778	AT1G55480.1	1021	4.1e-104	0.811715	binding / protein binding
eugene3.00013110	550669	I	35383789	35384718	AT1G55670.1	532	2.7e-52	0.722222	PSAG	Encodes subunit G of photosystem I, an 11-kDa membrane protein that plays an important role in electron transport between plastocyanin and PSI and is involved in the stability of the PSI complex. PSI-G subunit is bound to PSI-B and is in contact with Lhca1. The protein inserts into thylakoids by a direct or "spontaneous" pathway that does not involve the activities of any known chloroplast protei…
estExt_Genewise1_v1.C_1400032	744851	scaffold_140	135481	136380	AT1G55670.1	522	3.1e-51	0.70625	PSAG	Encodes subunit G of photosystem I, an 11-kDa membrane protein that plays an important role in electron transport between plastocyanin and PSI and is involved in the stability of the PSI complex. PSI-G subunit is bound to PSI-B and is in contact with Lhca1. The protein inserts into thylakoids by a direct or "spontaneous" pathway that does not involve the activities of any known chloroplast protei…
grail3.0009021301	657316	VIII	11587276	11590123	AT1G60000.1	725	9.5e-73	0.695876	29 kDa ribonucleoprotein, chloroplast, putative / RNA-binding protein cp29, putative
estExt_fgenesh4_pm.C_LG_I0932	829783	I	24054564	24057377	AT1G60550.1	1357	1e-139	0.796353	naphthoate synthase, putative / dihydroxynaphthoic acid synthetase, putative / DHNA synthetase, putative
grail3.0012036701	664934	XIV	9966089	9967456	AT1G61520.1	1254	8.3e-129	0.862319	LHCA3 (Photosystem I light harvesting complex gene 3); chlorophyll binding	PSI type III chlorophyll a/b-binding protein (Lhca3*1)
eugene3.01270038	581217	scaffold_127	336098	337767	AT1G62780.1	723	1.6e-72	0.674528
gw1.V.2057.1	206656	V	17369961	17372228	AT1G63610.1	1190	5.1e-122	0.770227
gw1.I.8514.1	179914	I	6449091	6450480	AT1G64510.1	694	1.8e-69	0.721925	ribosomal protein S6 family protein
eugene3.01230087	580797	scaffold_123	737202	738685	AT1G67090.1	756	4.9e-76	0.775281	ribulose bisphosphate carboxylase small chain 1A / RuBisCO small subunit 1A (RBCS-1A) (ATS1A)
gw1.IV.3246.1	198157	IV	5496103	5497200	AT1G67090.1	742	1.5e-74	0.780899	ribulose bisphosphate carboxylase small chain 1A / RuBisCO small subunit 1A (RBCS-1A) (ATS1A)
estExt_Genewise1_v1.C_LG_X4972	726142	X	6341396	6344838	AT1G67700.2	835	2.1e-84	0.711297
estExt_fgenesh4_pg.C_LG_VIII1596	820850	VIII	12238300	12239211	AT1G67740.1	504	2.5e-49	0.568528	PSBY (photosystem II BY)	PsbY precursor (psbY) mRNA. This single nuclear gene is imported into the chloroplasts where it is processed into two integral membrane proteins with identical topology (PsbY-1 and PsbY-2). The protein appears to bind manganese but its role is not well understood.
estExt_Genewise1_v1.C_LG_X0255	723778	X	12612565	12615241	AT1G68570.1	1965	3.8e-204	0.768595	proton-dependent oligopeptide transport (POT) family protein
estExt_fgenesh4_pg.C_LG_VIII1289	820724	VIII	9808387	9811288	AT1G68660.1	150	8.1e-12	0.343284
estExt_fgenesh4_pg.C_LG_X0996	822072	X	11294566	11295951	AT1G70760.1	535	1.3e-52	0.544503	inorganic carbon transport protein-related
grail3.0002031001	651627	V	13497234	13498177	AT1G71720.1	529	5.6e-52	0.610526	S1 RNA-binding domain-containing protein
gw1.VI.501.1	416128	VI	14517222	14517521	AT1G72510.1	325	2.3e-30	0.57
gw1.XII.274.1	421814	XII	133063	133986	AT1G73500.1	1067	5.5e-109	0.659164	ATMKK9 (Arabidopsis thaliana MAP kinase kinase 9); kinase	member of MAP Kinase Kinase
estExt_fgenesh4_pm.C_820020	836808	scaffold_82	734632	736815	AT1G73870.1	672	3.9e-67	0.428922	zinc finger (B-box type) family protein
eugene3.03100006	590360	scaffold_310	55383	57400	AT1G73885.1	356	1.2e-33	0.539568
eugene3.00120497	569844	XII	5273330	5274645	AT1G74070.1	851	4.2e-86	0.566667	peptidyl-prolyl cis-trans isomerase cyclophilin-type family protein
eugene3.00120122	569469	XII	1034459	1035937	AT1G74090.1	777	2.9e-78	0.452888	sulfotransferase family protein
eugene3.00120625	569972	XII	8313375	8315986	AT1G74470.1	2053	1.8e-213	0.841438	geranylgeranyl reductase	Encodes for a multifunctional protein with geranylgeranyl reductase activity shown to catalyze the reduction of prenylated geranylgeranyl-chlorophyll a to phytyl-chlorophyll a (chlorophyll a) and free geranylgeranyl pyrophosphate to phytyl pyrophosphate.
gw1.I.801.1	172201	I	16493656	16493975	AT1G74670.1	330	6.9e-31	0.746479	gibberellin-responsive protein, putative
estExt_Genewise1_v1.C_400481	740274	scaffold_40	1415562	1417231	AT1G74970.1	807	1.9e-81	0.778846	RPS9 (RIBOSOMAL PROTEIN S9); structural constituent of ribosome	ribosomal protein S9, nuclear encoded component of the chloroplast ribosome
eugene3.22230002	587882	scaffold_2223	6515	8103	AT1G75280.1	691	3.8e-69	0.446945	isoflavone reductase, putative	isoflavone reductase, putative, identical to SP:P52577 Isoflavone reductase homolog P3 (EC 1.3.1.-) {Arabidopsis thaliana}; contains Pfam profile PF02716: isoflavone reductase. Involved in response to oxidative stress.
fgenesh4_pm.C_LG_II000142	798453	II	1938358	1939212	AT1G75460.1	1078	3.7e-110	0.750877	ATP-dependent protease La (LON) domain-containing protein
estExt_Genewise1_v1.C_LG_V1864	715522	V	16936357	16939282	AT1G75900.1	1158	1.2e-118	0.621387	family II extracellular lipase 3 (EXL3)
gw1.V.1928.1	206527	V	17075392	17076081	AT1G76080.1	994	3e-101	0.834783	ATCDSP32/CDSP32 (CHLOROPLASTIC DROUGHT-INDUCED STRESS PROTEIN OF 32 KD); thiol-disulfide exchange intermediate
gw1.V.2242.1	206841	V	17721947	17723341	AT1G76450.1	670	6.4e-67	0.637306	oxygen-evolving complex-related
gw1.V.298.1	204897	V	12957720	12968462	AT1G76850.1	3758	0	0.679211	SEC5A (EXOCYST COMPLEX COMPONENT SEC5)
gw1.XI.3444.1	235464	XI	10034585	10038901	AT1G78630.1	831	5.6e-84	0.862069	EMB1473 (EMBRYO DEFECTIVE 1473); structural constituent of ribosome
estExt_fgenesh4_pg.C_LG_VII1285	820140	VII	12541033	12542060	AT1G78995.1	385	1e-36	0.517442
grail3.0202001702	674736	scaffold_202	223161	225505	AT1G79040.1	531	3.4e-52	0.758865	PSBR (photosystem II subunit R)	Encodes for the 10 kDa PsbR subunit of photosystem II (PSII). This subunit appears to be involved in the stable assembly of PSII, particularly that of the oxygen-evolving complex subunit PsbP. Mutants defective in this gene have reduced amounts of subunits PsbP and PsbQ in PSII. In turn, assembly of PsbR is dependent on the presence of PsbJ.
estExt_Genewise1_v1.C_LG_XI0685	727210	XI	13754505	13756556	AT1G79080.1	1651	7.1e-171	0.679121	pentatricopeptide (PPR) repeat-containing protein
estExt_Genewise1_v1.C_LG_I0230	705737	I	13336478	13337795	AT1G79850.1	494	2.9e-48	0.673077	RPS17 (ribosomal protein S17); structural constituent of ribosome	nuclear-encoded 30S chloroplast ribosomal protein S17
estExt_fgenesh4_pg.C_LG_VIII1198	820694	VIII	8926405	8927945	AT2G01755.1	342	3.7e-32	0.610169
gw1.VIII.1853.1	420425	VIII	10060163	10063005	AT2G02740.2	806	2.5e-81	0.780749	ATWHY3/PTAC11 (A. THALIANA WHIRLY 3)	Encodes a homolog of the potato p24 protein. It shares the conserved KGKAAL domain, a putative DNA-binding domain, with potato p24 and is localized to the plastid and not the nucleus.
gw1.VIII.1853.1	420425	VIII	10060163	10063005	AT2G02740.2	806	2.5e-81	0.780749	ATWHY3/PTAC11 (A. THALIANA WHIRLY 3)	Encodes a homolog of the potato p24 protein. It shares the conserved KGKAAL domain, a putative DNA-binding domain, with potato p24 and is localized to the plastid and not the nucleus.
estExt_Genewise1_v1.C_LG_X0900	724072	X	14825208	14827585	AT2G03420.1	450	1.3e-43	0.555556
estExt_fgenesh4_pg.C_LG_X1234	822177	X	13348289	13354323	AT2G04030.1	3355	0	0.822642	CR88 (EMBRYO DEFECTIVE 1956); ATP binding	Encodes a chloroplast-targeted 90-kDa heat shock protein located in the stroma involved in red-light mediated deetiolation response. Mutants are resistant to chlorate, have elongated hypocotyls in light, and affect the expression of NR2, CAB, and RBCS but NOT NR1 and NiR.
gw1.I.2355.1	173755	I	21308944	21312620	AT2G04700.1	584	8.3e-58	0.883333	ferredoxin thioredoxin reductase catalytic beta chain family protein
grail3.0012031401	664872	XIV	9142433	9143887	AT2G05100.1	1313	4.7e-135	0.909774	LHCB2.1 (Photosystem II light harvesting complex gene 2.1); chlorophyll binding	Lhcb2.1 protein encoding a subunit of the light harvesting complex II. Member of a gene family with high degree of sequence similarity. Initially LHCB2.3 was considered as a separate gene but appears to be an allele of LHCB2.1.
eugene3.00100370	565812	X	5328560	5329671	AT2G05620.1	460	1.1e-44	0.742424	PGR5 (PROTON GRADIENT REGULATION 5)	Involved in electron flow in Photosystem I. Essential for photoprotection.
estExt_fgenesh4_pm.C_LG_VI0645	832074	VI	14843459	14844167	AT2G06520.1	327	1.4e-30	0.613445	PSBX (photosystem II subunit X)	Encodes a protein with sequence similarity to the spinach photosystem II subunit PsbX.
estExt_Genewise1_v1.C_280006	739111	scaffold_28	47410	48188	AT2G06520.1	339	7.6e-32	0.619835	PSBX (photosystem II subunit X)	Encodes a protein with sequence similarity to the spinach photosystem II subunit PsbX.
estExt_Genewise1_v1.C_1450010	745105	scaffold_145	107086	107764	AT2G06520.1	335	2e-31	0.585366	PSBX (photosystem II subunit X)	Encodes a protein with sequence similarity to the spinach photosystem II subunit PsbX.
gw1.VI.2898.1	418525	VI	4027353	4027598	AT2G10940.1	389	3.8e-37	0.841463	protease inhibitor/seed storage/lipid transfer protein (LTP) family protein
estExt_fgenesh4_pg.C_LG_I1607	815301	I	16566691	16571203	AT2G13360.1	1859	6.5e-193	0.860697	AGT (ALANINE:GLYOXYLATE AMINOTRANSFERASE)	Encodes a peroxisomal photorespiratory enzyme that catalyzes transamination reactions with multiple substrates. It is involved in photorespiration.
grail3.0083004601	651244	V	8934903	8935385	AT2G14750.1	50	0.044	0.288889	APK (APS KINASE); ATP binding / kinase/ transferase, transferring phosphorus-containing groups	Encodes a functional APS kinase
grail3.0130000201	671385	scaffold_130	58725	59461	AT2G15960.1	133	5.1e-10	0.394737	unknown protein
estExt_fgenesh4_pg.C_46970001	829175	scaffold_4697	383	2999	AT2G20142.1	123	2.9e-08	0.29	unknown protein
estExt_fgenesh4_pg.C_LG_XIII0468	823815	XIII	11649029	11649703	AT2G20870.1	111	1.1e-07	0.353448	cell wall protein precursor, putative
gw1.XIX.2946.1	250546	XIX	11873103	11876013	AT2G20890.1	979	1.2e-99	0.781893	PSB29 (THYLAKOID FORMATION1)	Chloroplast-localized Thylakoid formation1 gene product involved in vesicle-mediated formation of thylakoid membranes. Thf1 antisense lines contain abnormal chloroplasts early in leaf development (chloroplasts have loosely stacked thylakoid membranes). Expression was induced in the light and decreased under dark conditions. G-alpha interaction partner that functions downstream of the plasma membr…
estExt_fgenesh4_pg.C_LG_IX0405	821134	IX	2556195	2560550	AT2G21280.1	1378	6e-142	0.766082	GC1 (GIANT CHLOROPLAST 1); catalytic/ coenzyme binding	A nuclear-encoded, plastid-targeted protein (AtSulA) whose overexpression causes severe yet stochastic plastid (shown in chloroplasts and leucoplasts) division defects. The protein does not appear to interact with either AtFtsZ proteins when studied in a yeast two-hybrid system.
gw1.IV.722.1	195633	IV	14906441	14909772	AT2G21385.1	1120	1.3e-114	0.768116
gw1.V.3086.1	207685	V	1971468	1974119	AT2G21960.1	1216	8.9e-125	0.818815
grail3.0003092401	643871	II	7637335	7648442	AT2G22540.1	710	3.7e-71	0.638655	SVP (SHORT VEGETATIVE PHASE); transcription factor	Encodes a nuclear protein that acts as a floral repressor and that functions within the thermosensory pathway. It represses FT expression via direct binding to the vCArG III motif in the FT promoter.
gw1.I.3565.1	174965	I	25572190	25575161	AT2G22920.2	1022	3.2e-104	0.441315	SCPL12; serine carboxypeptidase
eugene3.00071002	563064	VII	10029818	10030666	AT2G23670.1	410	2.3e-39	0.603896	YCF37 (Arabidopsis homolog of Synechocystis YCF37)
estExt_fgenesh4_pg.C_LG_XVIII0906	825945	XVIII	10596021	10600323	AT2G24060.1	818	1.3e-82	0.624113	translation initiation factor 3 (IF-3) family protein
estExt_Genewise1_v1.C_LG_XVIII3093	737939	XVIII	10453587	10457185	AT2G24090.1	442	9.3e-43	0.653595	ribosomal protein L35 family protein
eugene3.00180991	578767	XVIII	10982988	10987032	AT2G24270.2	2389	4.4e-249	0.909457	ALDH11A3 (Aldehyde dehydrogenase 11A3); 3-chloroallyl aldehyde dehydrogenase	Encodes a protein with non-phosphorylating NADP-dependent glyceraldehyde-3-phosphate dehydrogenase activity. The activity of the enzyme was determined from leaf extracts; the enzyme has not been purified to confirm activity.
eugene3.01470073	583188	scaffold_147	521513	522561	AT2G24395.1	363	2.2e-34	0.544	chaperone protein dnaJ-related
grail3.0007035102	669166	XVIII	6351015	6353180	AT2G25060.1	490	7.6e-48	0.568306	plastocyanin-like domain-containing protein
estExt_fgenesh4_pg.C_1300007	827935	scaffold_130	123870	124683	AT2G26500.2	304	3.9e-28	0.543307	cytochrome b6f complex subunit (petM), putative
estExt_fgenesh4_pm.C_LG_VII0345	832349	VII	9399256	9401228	AT2G26560.1	1083	1.1e-110	0.583113	PLP2 (PHOSPHOLIPASE A 2A); nutrient reservoir	encodes a lipid acyl hydrolase with wide substrate specificity that accumulates upon infection by fungal and bacterial pathogens. Protein is localized in the cytoplasm in healthy leaves, and in membranes in infected cells.
grail3.0023002901	652803	VI	4287953	4291995	AT2G26580.1	648	1.4e-64	0.763975	plant-specific transcription factor YABBY family protein
fgenesh4_pg.C_LG_XVI000994	777752	XVI	10038363	10038801	AT2G27535.1	64	0.011	0.33871	ribosomal protein L10A family protein
grail3.0001020101	649116	IX	1394244	1397487	AT2G27680.1	1565	9.2e-162	0.772251	aldo/keto reductase family protein
estExt_fgenesh4_pm.C_1630014	837424	scaffold_163	256698	257746	AT2G27960.1	406	6.1e-39	0.909091	CKS1 (CDK-SUBUNIT 1); cyclin-dependent protein kinase	catalytic subunit of cyclin dependent kinase 1. physically interact with cyclin-dependent kinases (CDKs) and play an essential, but yet not entirely resolved, role in the regulation of the cell cycle
estExt_fgenesh4_pm.C_LG_IX0706	833331	IX	11129172	11133053	AT2G28000.1	2483	4.9e-259	0.853741	CPN60A (chloroplast / 60 kDa chaperonin alpha subunit); ATP binding / protein binding / unfolded protein binding	Encodes chaperonin-60 alpha, a molecular chaperone involved in Rubisco folding. Mutants display aberrant chloroplast and embryo development.
gw1.I.990.1	172390	I	16960152	16962716	AT2G29630.2	2877	8.6e-301	0.917241	thiamine biosynthesis family protein / thiC family protein
grail3.0053022201	641534	I	20712374	20715373	AT2G30170.1	983	4.4e-100	0.662116	catalytic
estExt_Genewise1_v1.C_LG_V1095	715100	V	15182053	15183023	AT2G30570.1	388	4.9e-37	0.635036	photosystem II reaction center W (PsbW) protein-related	Encodes a protein similar to photosystem II reaction center subunit W.
estExt_fgenesh4_pm.C_LG_II0207	830089	II	2820894	2821823	AT2G30570.1	375	1.2e-35	0.602941	photosystem II reaction center W (PsbW) protein-related	Encodes a protein similar to photosystem II reaction center subunit W.
gw1.321.23.1	284497	scaffold_321	57133	61077	AT2G30950.1	2705	1.5e-282	0.801449	VAR2 (VARIEGATED 2); ATP-dependent peptidase/ ATPase/ metallopeptidase/ zinc ion binding	Metalloprotease that functions in thylakoid membrane biogenesis. Involved in the repair of PSII following damaged incurred during photoinhibition. Forms a complex with VAR1. Mutants show a variegated phenotype, which decreases during development. Transcript and protein levels increase with light intensity.
grail3.0012023001	664772	XIV	8304743	8306418	AT2G32180.1	518	8.2e-51	0.687943	PTAC18 (PLASTID TRANSCRIPTIONALLY ACTIVE18)
gw1.X.4521.1	229824	X	5175786	5176408	AT2G33450.1	501	5.2e-49	0.809917	50S ribosomal protein L28, chloroplast (CL28)
gw1.124.168.1	266518	scaffold_124	516193	518411	AT2G33800.1	922	1.3e-93	0.72093	ribosomal protein S5 family protein
estExt_Genewise1_v1.C_LG_II0002	709740	II	16780692	16781629	AT2G34430.1	1178	9.4e-121	0.839552	LHB1B1 (Photosystem II light harvesting complex gene 1.4); chlorophyll binding	Photosystem II type I chlorophyll a/b-binding protein
eugene3.00290203	590020	scaffold_29	2257696	2260566	AT2G35410.1	700	4.2e-70	0.542373	33 kDa ribonucleoprotein, chloroplast, putative / RNA-binding protein cp33, putative
estExt_fgenesh4_pg.C_280167	826423	scaffold_28	1954167	1956408	AT2G37220.1	866	1.1e-87	0.638889	29 kDa ribonucleoprotein, chloroplast, putative / RNA-binding protein cp29, putative
eugene3.00060732	560773	VI	5825746	5828694	AT2G37660.1	1108	2.5e-113	0.836653	catalytic/ coenzyme binding
estExt_fgenesh4_pg.C_LG_XVI1044	825331	XVI	10717505	10718218	AT2G38140.1	332	4.2e-31	0.612069	PSRP4 (PLASTID-SPECIFIC RIBOSOMAL PROTEIN 4); structural constituent of ribosome	plastid-specific ribosomal protein 4 (PSRP4) mRNA, complete
estExt_Genewise1_v1.C_LG_XVI0292	734314	XVI	13008410	13009337	AT2G38540.1	338	9.7e-32	0.552632	LP1 (nonspecific lipid transfer protein 1)	Non-specific lipid transfer protein. Binds calmodulin in a Ca2+-independent manner. Localized to the cell wall. Specifically expressed in L1 epidermal layer.
eugene3.00400159	591814	scaffold_40	1177464	1178636	AT2G38740.1	767	3.4e-77	0.582645	haloacid dehalogenase-like hydrolase family protein
grail3.0004035701	667705	XVI	6002952	6004719	AT2G39460.1	653	4.1e-65	0.871795	ATRPL23A (RIBOSOMAL PROTEIN L23A); RNA binding / structural constituent of ribosome	Encodes a putative ribosomal protein L23a (AtrpL23a).
gw1.X.2081.1	227384	X	17635741	17637668	AT2G39730.1	1882	2.4e-195	0.841981	RCA (RUBISCO ACTIVASE)	Rubisco activase, a nuclear-encoded chloroplast protein that consists of two isoforms arising from alternative splicing in most plants. Required for the light activation of rubisco.
estExt_fgenesh4_pm.C_LG_VIII0258	832587	VIII	3841744	3844022	AT2G40100.1	1173	3.2e-120	0.779783	LHCB4.3 (LIGHT HARVESTING COMPLEX PSII); chlorophyll binding	Lhcb4:3 protein (Lhcb4.3, light harvesting complex of photosystem II
estExt_fgenesh4_pg.C_LG_XIX0326	826111	XIX	3989033	3992246	AT2G40490.1	1564	1.2e-161	0.778325	HEME2; uroporphyrinogen decarboxylase
eugene3.00160247	576112	XVI	1538875	1542646	AT2G40890.1	2099	2.4e-218	0.766337	CYP98A3 (cytochrome P450, family 98, subfamily A, polypeptide 3); p-coumarate 3-hydroxylase	encodes coumarate 3-hydroxylase (C3H), a P450-dependent monooxygenase. Involved in lignin biosynthesis and flavonoid biosynthesis. Also affects the biosynthesis of coumarins such as scopoletin and scopolin as a branching-out-pathway from the phenylpropanoid acid level.
gw1.VI.560.1	416187	VI	10884727	10885624	AT2G41950.1	700	4.2e-70	0.675
eugene3.00160444	576309	XVI	3212279	3216221	AT2G42300.1	656	2e-65	0.559441	basic helix-loop-helix (bHLH) family protein
fgenesh4_pg.C_LG_VI001257	762947	VI	12223996	12225494	AT2G42740.1	893	1.5e-90	0.961111	RPL16A (ribosomal protein large subunit 16A); structural constituent of ribosome	encodes a cytosolic ribosomal protein L16, which is a constituent of 60S large ribosomal complex. Gene is expressed in root stele and anthers and expression is induced by auxin treatment.
eugene3.00051077	559462	V	13748738	13749634	AT2G42840.1	296	2.7e-27	0.635417	PDF1 (PROTODERMAL FACTOR 1)	Encodes a putative extracellular proline-rich protein is exclusively expressed in the L1 layer of vegetative, inflorescence and floral meristems and the protoderm of organ primordia.
fgenesh4_pm.C_LG_XIII000297	806997	XIII	5712803	5715515	AT2G43030.1	996	1.8e-101	0.851351	ribosomal protein L3 family protein
fgenesh4_pm.C_scaffold_28000094	809857	scaffold_28	2336854	2338856	AT2G43630.1	517	1e-50	0.418605
gw1.87.73.1	424459	scaffold_87	496356	499774	AT2G43945.1	922	1.3e-93	0.834906
grail3.0013041501	654168	VI	17350818	17351494	AT2G45180.1	393	1.4e-37	0.586466	protease inhibitor/seed storage/lipid transfer protein (LTP) family protein
eugene3.00140279	572234	XIV	2305921	2309613	AT2G45850.1	878	5.8e-89	0.541899	DNA-binding family protein
eugene3.00640055	594467	scaffold_64	380541	381499	AT2G46410.1	170	6.2e-14	0.589286	CPC (CAPRICE); DNA binding / transcription factor	Nuclear-localized R3-type MYB transcription factor. Positive regulator of hair-cell differentiation. Preferentially transcribed in hairless cells. Moves from atrichoblasts into trichoblast via plasmodesmata in a tissue-specific mode. N-terminus and part of the Myb domain are required for this movement, with W76 playing a crucial role. Capability to increase the size-exclusion limit of plasmodesma…
estExt_fgenesh4_pg.C_LG_II1640	816652	II	14120988	14122645	AT2G46820.1	558	4.7e-55	0.651429	TMP14 (THYLAKOID MEMBRANE PHOSPHOPROTEIN OF 14 KDA)	Encodes the P subunit of Photosystem I. About 25% of the TMP14 pool appeared to be phosphorylated, and this ratio is not affected by light. Contains seven phosphorylation sites on threonine residue and chloroplast targeting signal. Located in the proximity of PSI-L, -H and -O subunits.
grail3.0061001101	664200	XIV	4310670	4313660	AT2G46820.1	576	5.9e-57	0.674286	TMP14 (THYLAKOID MEMBRANE PHOSPHOPROTEIN OF 14 KDA)	Encodes the P subunit of Photosystem I. About 25% of the TMP14 pool appeared to be phosphorylated, and this ratio is not affected by light. Contains seven phosphorylation sites on threonine residue and chloroplast targeting signal. Located in the proximity of PSI-L, -H and -O subunits.
estExt_fgenesh4_kg.C_LG_XIV0024	814376	XIV	5777359	5779890	AT2G47640.2	519	6.4e-51	0.917431	small nuclear ribonucleoprotein D2, putative / snRNP core protein D2, putative / Sm protein D2, putative
eugene3.00140795	572750	XIV	6190327	6197433	AT2G47940.1	1902	8.7e-228	0.739645	DEGP2 (DEGP PROTEASE 2); serine-type peptidase/ trypsin	Encodes DegP2 protease (DEGP2); nuclear gene for chloroplast product.
gw1.XVII.1187.1	259196	XVII	5062233	5063764	AT3G01140.1	828	1.8e-89	0.890173	MYB106 (myb domain protein 106); DNA binding / transcription factor	Encodes a putative transcription factor (MYB106).
gw1.XIII.2746.1	242497	XIII	7490333	7491239	AT3G01440.1	612	9e-61	0.575342	oxygen evolving enhancer 3 (PsbQ) family protein
gw1.XVII.705.1	258714	XVII	3010143	3015326	AT3G01480.1	1652	5.6e-171	0.817232	peptidyl-prolyl cis-trans isomerase, putative / cyclophilin, putative / rotamase, putative
estExt_Genewise1_v1.C_LG_I2426	706715	I	21575752	21578994	AT3G01500.2	1239	3.2e-127	0.716332	CA1 (CARBONIC ANHYDRASE 1); carbonate dehydratase/ zinc ion binding
eugene3.00041091	556378	IV	13373560	13375350	AT3G02150.2	432	1.6e-49	0.669231	PTF1 (PLASTID TRANSCRIPTION FACTOR 1); transcription factor	a chloroplast trans-acting factor of the psbD light-responsive promoter.
estExt_fgenesh4_pg.C_LG_XIX0571	826191	XIX	7324068	7325552	AT3G02730.1	533	2.1e-52	0.612903	ATF1/TRXF1 (THIOREDOXIN F-TYPE 1); thiol-disulfide exchange intermediate
eugene3.00020135	550820	II	876282	877491	AT3G03190.1	519	6.4e-51	0.495238	ATGSTF11 (GLUTATHIONE S-TRANSFERASE F11); glutathione transferase	Encodes glutathione transferase belonging to the phi class of GSTs. Naming convention according to Wagner et al. (2002).
eugene3.00020134	550819	II	872521	873823	AT3G03190.1	490	7.6e-48	0.471429	ATGSTF11 (GLUTATHIONE S-TRANSFERASE F11); glutathione transferase	Encodes glutathione transferase belonging to the phi class of GSTs. Naming convention according to Wagner et al. (2002).
estExt_Genewise1_v1.C_LG_XIX0686	738298	XIX	2857369	2860651	AT3G04290.1	1408	4e-145	0.738764	ATLTL1/LTL1 (LI-TOLERANT LIPASE 1); carboxylic ester hydrolase
gw1.XIII.1619.1	241370	XIII	3137146	3138339	AT3G04550.1	1258	3.1e-129	0.615385
gw1.XIII.1369.1	241120	XIII	2394176	2396200	AT3G04920.1	625	3.8e-62	0.902256	40S ribosomal protein S24 (RPS24A)
gw1.I.7034.1	178434	I	1929566	1932207	AT3G06730.1	598	2.7e-59	0.79021	thioredoxin family protein
gw1.XIV.4057.1	247314	XIV	10428903	10429373	AT3G07510.1	348	8.5e-33	0.484472
gw1.IX.3341.1	202876	IX	6741882	6744608	AT3G08010.1	1399	3.6e-144	0.803077	ATAB2; RNA binding	Encodes a chloroplast-localized protein ATAB2. ATAB2 is involved in the biogenesis of Photosystem I and II. ATAB2 has A/U-rich RNA-binding activity and presumably functions as an activator of translation with targets at PS I and PS II.
eugene3.00011733	549292	I	19125490	19127947	AT3G08030.1	1328	1.2e-136	0.704918
gw1.XVI.341.1	254402	XVI	13105730	13107964	AT3G08740.1	791	9.7e-80	0.767568	elongation factor P (EF-P) family protein
eugene3.00060818	560859	VI	6447593	6449674	AT3G09210.1	938	2.6e-95	0.62	PTAC13 (PLASTID TRANSCRIPTIONALLY ACTIVE13); transcriptional elongation regulator
estExt_fgenesh4_pg.C_LG_XVI0861	825269	XVI	8505629	8509976	AT3G10060.1	768	2.6e-77	0.730594	immunophilin, putative / FKBP-type peptidyl-prolyl cis-trans isomerase, putative
eugene3.00160660	576525	XVI	5270476	5273481	AT3G11630.1	1010	6e-103	0.752727	2-cys peroxiredoxin, chloroplast (BAS1)
estExt_fgenesh4_pm.C_LG_VIII0335	832630	VIII	5259517	5262875	AT3G12780.1	1977	2e-205	0.839836	PGK1 (PHOSPHOGLYCERATE KINASE 1); phosphoglycerate kinase	nuclear phosphoglycerate kinase (PGK1)
estExt_Genewise1_v1.C_LG_XI2898	728017	XI	7083546	7085918	AT3G13120.1	617	2.6e-61	0.641148	30S ribosomal protein S10, chloroplast, putative
estExt_fgenesh4_pg.C_LG_XVIII0183	825651	XVIII	2799628	2808562	AT3G14310.1	1322	2.7e-191	0.741742	ATPME3 (Arabidopsis thaliana pectin methylesterase 3)	encodes a pectin methylesterase
gw1.182.88.1	276297	scaffold_182	349362	351484	AT3G14930.1	1589	2.6e-164	0.822715	HEME1; uroporphyrinogen decarboxylase
grail3.0107000401	670039	scaffold_107	146886	149665	AT3G15190.1	495	2.2e-48	0.586735	chloroplast 30S ribosomal protein S20, putative
estExt_Genewise1_v1.C_LG_I0106	705701	I	12434910	12439368	AT3G15840.1	941	1.2e-95	0.673152
grail3.0037015101	645978	III	5541825	5543419	AT3G16240.1	1064	1.1e-108	0.824701	DELTA-TIP (delta tonoplast integral protein); water channel	Delta tonoplast intrinsic protein, functions as a water channel and ammonium (NH3) transporter. Highly expressed in flower, shoot, and stem. Expression shows diurnal regulation and is induced by ammonium (NH3). Protein localized to vacuolar membrane.
gw1.I.313.1	171713	I	13694920	13696149	AT3G16250.1	616	3.4e-61	0.773973	ferredoxin-related
grail3.0031007501	661415	XII	724756	726186	AT3G16520.3	1002	4.2e-102	0.456067	UDP-glucoronosyl/UDP-glucosyl transferase family protein
estExt_fgenesh4_pg.C_LG_X0154	821724	X	2074591	2076467	AT3G16660.1	328	1.1e-30	0.503876
estExt_fgenesh4_kg.C_LG_X0041	814158	X	14263624	14265096	AT3G17210.1	228	4.4e-20	0.427083	stable protein 1-related
estExt_fgenesh4_pm.C_LG_X0585	833676	X	14266905	14267860	AT3G17210.1	373	1.9e-35	0.627273	stable protein 1-related
estExt_Genewise1_v1.C_LG_IV3319	714062	IV	5888381	5889041	AT3G18280.1	295	3.5e-27	0.588889	protease inhibitor/seed storage/lipid transfer protein (LTP) family protein
estExt_fgenesh4_pg.C_700026	827296	scaffold_70	185783	189581	AT3G18680.1	1151	6.9e-118	0.930328	aspartate/glutamate/uridylate kinase family protein
gw1.130.154.1	267832	scaffold_130	566700	574802	AT3G19170.1	4312	0	0.805362	ATPREP1/ATZNMP (PRESEQUENCE PROTEASE 1); metalloendopeptidase	Zinc metalloprotease pitrilysin subfamily A. Signal peptide degrading enzyme targeted to mitochondria and chloroplasts. Expressed only in siliques and flowers
fgenesh4_pg.C_LG_X001533	770043	X	15484944	15486931	AT3G19810.1	878	5.8e-89	0.5387
fgenesh4_pg.C_LG_I000355	750752	I	2768520	2769626	AT3G20820.1	1356	1.3e-139	0.71831	leucine-rich repeat family protein
estExt_fgenesh4_pg.C_LG_X2166	822660	X	20275281	20278463	AT3G21200.1	1059	3.8e-108	0.650307
gw1.44.176.1	288963	scaffold_44	815812	820744	AT3G21250.1	4469	0	0.692126	ATMRP6 (Arabidopsis thaliana multidrug resistance-associated protein 6)	member of MRP subfamily
grail3.0058019901	654565	VII	1716985	1720339	AT3G22104.1	574	3.9e-108	0.506224	phototropic-responsive NPH3 protein-related
eugene3.151410001	583545	scaffold_15141	29	1186	AT3G22840.1	533	2.1e-52	0.59	ELIP1 (EARLY LIGHT-INDUCABLE PROTEIN); chlorophyll binding	Encodes an early light-inducible protein.
estExt_Genewise1_v1.C_LG_VIII0523	720057	VIII	10718418	10719917	AT3G22840.1	536	1e-52	0.58	ELIP1 (EARLY LIGHT-INDUCABLE PROTEIN); chlorophyll binding	Encodes an early light-inducible protein.
eugene3.00081476	564881	VIII	10701500	10702547	AT3G22840.1	491	6e-48	0.565	ELIP1 (EARLY LIGHT-INDUCABLE PROTEIN); chlorophyll binding	Encodes an early light-inducible protein.
estExt_fgenesh4_pg.C_LG_X2153	822653	X	20209587	20212500	AT3G23390.1	554	1.3e-54	0.962264	60S ribosomal protein L36a/L44 (RPL36aA)
estExt_fgenesh4_pg.C_LG_VIII1474	820821	VIII	11392943	11397107	AT3G23400.1	870	4.1e-88	0.629496	plastid-lipid associated protein PAP / fibrillin family protein
gw1.XIV.3180.1	246437	XIV	7418319	7422990	AT3G23700.1	1104	6.6e-113	0.712375	S1 RNA-binding domain-containing protein
eugene3.00180643	578419	XVIII	7615288	7621737	AT3G24430.1	1903	1.4e-197	0.79661	HCF101 (HIGH-CHLOROPHYLL-FLUORESCENCE 101); ATP binding	encodes a MRP-like protein with a nucleotide-binding domain.
gw1.IV.4073.1	198984	IV	8462244	8463937	AT3G25780.1	709	4.7e-71	0.59144	AOC3 (ALLENE OXIDE CYCLASE 3)	Encodes allene oxide cyclase, one of the enzymes involved in jasmonic acid biosynthesis. One of four genes in Arabidopsis that encode this enzyme. mRNA expression is upregulated in senescing leaves. Note: Nomenclature for Arabidopsis allene oxide cyclase 3 (AOC3, AT3G25780) gene is based on Stenzel et al. 2003 Plant Molecular Biology 51:895-911. AOC3 (AT3G25780) is also referred to as AOC2 in He …
fgenesh4_pg.C_LG_VIII001084	766070	VIII	7800481	7803291	AT3G25920.1	870	4.1e-88	0.704724	RPL15 (ribosomal protein L15)	encodes a plastid ribosomal protein CL15, a constituent of the large subunit of the ribosomal complex
eugene3.00280069	589333	scaffold_28	831661	833360	AT3G26060.1	793	5.9e-80	0.707547	peroxiredoxin Q, putative	encodes periredoxin Q which decomposes peroxides and plays a role in the protection of the photosynthetic apparatus
eugene3.00060547	560588	VI	4245786	4246263	AT3G26220.1	61	0.041	0.4375	CYP71B3 (cytochrome P450, family 71, subfamily B, polypeptide 3); oxygen binding	cytochrome P450 monooxygenase
estExt_fgenesh4_pg.C_LG_XIV0805	824231	XIV	6770789	6773545	AT3G26650.1	1799	1.5e-186	0.884236	GAPA (GLYCERALDEHYDE 3-PHOSPHATE DEHYDROGENASE A SUBUNIT); glyceraldehyde-3-phosphate dehydrogenase	Encodes one of the two subunits forming the photosynthetic glyceraldehyde-3-phosphate dehydrogenase (GAPDH) and as such a constituent of the supramolecular complex with phosphoribulokinase (PRK) thought to be linked by a small peptide encoded by CP12-2. GapA-1 is coordinately expressed by light with PRK and CP12-2. The enzyme activity, tested in leaf protein extracts dropped significantly after e…
estExt_fgenesh4_pg.C_880051	827558	scaffold_88	689218	691328	AT3G26900.1	727	5.8e-73	0.548611	shikimate kinase family protein
eugene3.00012131	549690	I	23890713	23892668	AT3G27160.1	509	7.4e-50	0.58011	GHS1 (GLUCOSE HYPERSENSITIVE 1); structural constituent of ribosome	GHS1 encodes plastid ribosomal protein S21
estExt_Genewise1_v1.C_LG_I2532	706754	I	21875645	21876481	AT3G27830.1	548	5.4e-54	0.649485	RPL12-A (RIBOSOMAL PROTEIN L12-A); structural constituent of ribosome	50S ribosomal protein L12-A
grail3.0139003601	648545	IV	13783107	13783646	AT3G29370.1	162	4.3e-13	0.426966
gw1.IX.346.1	199881	IX	503556	504393	AT3G44260.1	1046	9.2e-107	0.73913	CCR4-NOT transcription complex protein, putative
eugene3.00090209	556949	IX	1215304	1216355	AT3G44735.1	174	2.3e-14	0.414634	PSK1 (PHYTOSULFOKINE 3 PRECURSOR); growth factor	Phytosulfokine 3 precursor, coding for a unique plant peptide growth factor.
gw1.163.69.1	274035	scaffold_163	214275	217128	AT3G44890.1	720	3.2e-72	0.723958	RPL9 (ribosomal protein L9); structural constituent of ribosome	Plastid ribosomal protein CL9
fgenesh4_pg.C_LG_I000375	750772	I	2906243	2926443	AT3G45140.1	2653	4.7e-277	0.585221	LOX2 (LIPOXYGENASE 2)	Chloroplast lipoxygenase required for wound-induced jasmonic acid accumulation in Arabidopsis.Mutants are resistant to Staphylococcus aureus and accumulate salicylic acid upon infection.
eugene3.00002335	553020	II	21650848	21651585	AT3G46030.1	651	6.6e-65	0.90604	histone H2B, putative
grail3.0068005901	641088	I	16941681	16942158	AT3G47070.1	224	1.2e-19	0.526882
grail3.0129002701	671325	scaffold_129	421872	422994	AT3G47470.1	1135	3.4e-116	0.844622	LHCA4 (Photosystem I light harvesting complex gene 4); chlorophyll binding	Encodes a chlorophyll a/b-binding protein that is more similar to the PSI Cab proteins than the PSII cab proteins. The predicted protein is about 20 amino acids shorter than most known Cab proteins.
gw1.IV.3042.1	197953	IV	4734098	4735016	AT3G47620.1	543	3.7e-56	0.520599	TCP family transcription factor, putative
estExt_fgenesh4_kg.C_LG_XVIII0013	814484	XVIII	5504611	5505691	AT3G47650.1	338	9.7e-32	0.67033	bundle-sheath defective protein 2 family / bsd2 family
gw1.145.116.1	271082	scaffold_145	541903	544684	AT3G47650.1	376	9.1e-36	0.588785	bundle-sheath defective protein 2 family / bsd2 family
eugene3.00150580	575185	XV	5913888	5919485	AT3G48200.1	2874	1.8e-300	0.618182
eugene3.00090620	557360	IX	3761524	3762744	AT3G48690.1	424	1.1e-58	0.433155
gw1.VII.3454.1	219149	VII	10603092	10603448	AT3G50685.1	532	2.7e-52	0.844828
estExt_fgenesh4_kg.C_LG_VII0034	813989	VII	10067301	10069288	AT3G50820.1	1399	3.6e-144	0.795181	PSBO-2/PSBO2 (PHOTOSYSTEM II SUBUNIT O-2); oxygen evolving	Encodes a protein which is an extrinsic subunit of photosystem II and which has been proposed to play a central role in stabilization of the catalytic manganese cluster. In <i>Arabidopsis thaliana</i> the PsbO proteins are encoded by two genes: <i>psbO1</i> and <i>psbO2</i>. PsbO2 is the minor isoform in the wild-type. Mutants defective in this gene have been shown to be affected in the dephospho…
grail3.0051006801	642574	I	34199619	34201199	AT3G51510.1	516	1.3e-50	0.559783
grail3.0023029601	653119	VI	6890216	6894404	AT3G51860.1	847	6.8e-158	0.719665	CAX3 (cation exchanger 3); cation:cation antiporter
eugene3.00091054	557794	IX	6771575	6772110	AT3G52070.1	164	2.7e-13	0.358974
gw1.IX.3188.1	202723	IX	6309309	6311660	AT3G52150.1	745	7.2e-75	0.755102	RNA recognition motif (RRM)-containing protein
eugene3.00160616	576481	XVI	4750547	4752724	AT3G52380.1	801	8.4e-81	0.538922	CP33 (PIGMENT DEFECTIVE 322); RNA binding	chloroplast RNA-binding protein
fgenesh4_pg.C_LG_VI000243	761933	VI	1827905	1828735	AT3G52640.1	76	1.7	0.229947	nicastrin-related
gw1.XVI.2635.1	256696	XVI	6382191	6382457	AT3G53470.2	364	1.7e-34	0.741573
estExt_Genewise1_v1.C_LG_X2904	725127	X	19626714	19627380	AT3G53650.1	626	2.9e-62	0.907801	histone H2B, putative
gw1.VI.1832.1	417459	VI	6192723	6196201	AT3G53900.1	903	1.3e-91	0.78673	uracil phosphoribosyltransferase, putative / UMP pyrophosphorylase, putative / UPRTase, putative
estExt_Genewise1_v1.C_LG_XVI3399	735683	XVI	10127963	10130075	AT3G54050.1	1702	2.8e-176	0.801435	fructose-1,6-bisphosphatase, putative / D-fructose-1,6-bisphosphate 1-phosphohydrolase, putative / FBPase, putative
gw1.XVI.3447.1	257508	XVI	10169338	10171047	AT3G54090.1	1658	1.3e-171	0.748219	pfkB-type carbohydrate kinase family protein
gw1.XVI.542.1	254603	XVI	13563506	13563934	AT3G54210.1	614	5.5e-61	0.846154	ribosomal protein L17 family protein
gw1.28.1119.1	282545	scaffold_28	3397824	3398237	AT3G54210.1	629	1.4e-62	0.884058	ribosomal protein L17 family protein
estExt_Genewise1_v1.C_LG_X2607	724963	X	18966572	18968032	AT3G54890.1	1108	2.5e-113	0.849372	LHCA1; chlorophyll binding	Encodes a component of the light harvesting complex associated with photosystem I.
estExt_fgenesh4_pg.C_LG_VIII0315	820261	VIII	2108611	2110361	AT3G54890.1	1121	1e-114	0.852941	LHCA1; chlorophyll binding	Encodes a component of the light harvesting complex associated with photosystem I.
estExt_fgenesh4_pg.C_LG_I1744	815347	I	17701408	17705831	AT3G55440.1	1078	3.7e-110	0.818182	ATCTIMC (CYTOSOLIC TRIOSE PHOSPHATE ISOMERASE); triose-phosphate isomerase	Encodes a cytosolic protein with triosephosphate isomerase activity.
eugene3.00101874	567316	X	17187251	17189709	AT3G55800.1	1633	5.7e-169	0.805556	SBPASE (sedoheptulose-bisphosphatase); phosphoric ester hydrolase	Encodes the chloroplast enzyme sedoheptulose-1,7-bisphosphatase (SBPase), involved in the carbon reduction of the Calvin cycle. Increase in SBPase activity in transgenic lines accumulate up to 50% more sucrose and starch than wild-type.
estExt_fgenesh4_pg.C_LG_VIII0539	820389	VIII	3635243	3637800	AT3G55800.1	1639	1.3e-169	0.80303	SBPASE (sedoheptulose-bisphosphatase); phosphoric ester hydrolase	Encodes the chloroplast enzyme sedoheptulose-1,7-bisphosphatase (SBPase), involved in the carbon reduction of the Calvin cycle. Increase in SBPase activity in transgenic lines accumulate up to 50% more sucrose and starch than wild-type.
estExt_fgenesh4_pm.C_LG_XVI0067	835368	XVI	1365709	1366973	AT3G56910.1	277	2.8e-25	0.5	PSRP5 (PLASTID-SPECIFIC 50S RIBOSOMAL PROTEIN 5)
estExt_Genewise1_v1.C_LG_XVI1018	734671	XVI	1287203	1289414	AT3G56940.1	1833	3.7e-190	0.859223	AT103 (DICARBOXYLATE DIIRON 1)	Encodes a putative ZIP protein with varying mRNA accumulation in leaves, stems and roots. Has a consensus carboxylate-bridged di-iron binding site.
fgenesh4_pg.C_LG_VI000236	761926	VI	1759247	1761280	AT3G56940.1	1828	1.2e-189	0.859223	AT103 (DICARBOXYLATE DIIRON 1)	Encodes a putative ZIP protein with varying mRNA accumulation in leaves, stems and roots. Has a consensus carboxylate-bridged di-iron binding site.
estExt_fgenesh4_pg.C_1420041	828175	scaffold_142	304461	311211	AT3G59780.1	1329	9.4e-137	0.510055
estExt_fgenesh4_pg.C_400155	826745	scaffold_40	1172196	1177028	AT3G60190.1	2715	1.3e-283	0.831731	ADL4/ADLP2/DRP1E/EDR3 (DYNAMIN-LIKE PROTEIN 4); GTP binding / GTPase	At3g60190 encodes Arabidopsis dynamin-related protein 1E, DRP1E, also known as EDR3, ADL4 and ADL1E, which is 624 amino acid residues long, has a predicted mass of 69.8 kDa and a pI of 7.5. Dynamin-related protein 1E belongs to a plant-specific subclass of dynamin-related proteins (DRP1), consisting of five members in Arabidopsis (A, B, C, D, E). This class is characterized by having an N-termina…
estExt_fgenesh4_pg.C_LG_III1424	817544	III	15316701	15318350	AT3G61470.1	1143	4.8e-117	0.790441	LHCA2 (Photosystem I light harvesting complex gene 2); chlorophyll binding	Encodes a component of the light harvesting antenna complex of photosystem I.
gw1.XIV.1833.1	245090	XIV	3800281	3801713	AT3G61870.1	878	5.8e-89	0.806931
estExt_fgenesh4_pg.C_LG_II1684	816669	II	14527776	14531981	AT3G62030.1	790	1.2e-79	0.605839	ROC4 (rotamase CyP 4); peptidyl-prolyl cis-trans isomerase	nuclear-encoded chloroplast stromal cyclophilin (ROC4)
estExt_fgenesh4_pm.C_LG_II0251	830112	II	3505611	3508372	AT3G63140.1	1550	3.6e-160	0.764128	mRNA-binding protein, putative
estExt_fgenesh4_pm.C_LG_IX0496	833204	IX	6915369	6920337	AT3G63490.1	1119	1.9e-119	0.836576	ribosomal protein L1 family protein
fgenesh4_pm.C_LG_I000764	797761	I	19438591	19441324	AT3G63530.1	464	4.3e-45	0.773585	BB (BIG BROTHER); protein binding / zinc ion binding	Encodes a novel E3 ubiquitin ligase that acts as a central negative regulator of Arabidopsis floral organ size. Organ size is limited by restricting the period of proliferative growth, rather than the rate of growth and appears to act in a novel pathway, independent of ANT and JAG. Both mRNA and protein are expressed in all actively growing regions of the plant and the vasculature and the protein…
estExt_Genewise1_v1.C_LG_XIV1629	731296	XIV	3353571	3357986	AT4G01050.1	1207	8e-124	0.581609	hydroxyproline-rich glycoprotein family protein	hydroxyproline-rich glycoprotein family protein, contains a rhodanese homology domain.
fgenesh4_pm.C_LG_XIV000167	807357	XIV	3112974	3115368	AT4G01130.1	1366	1.1e-140	0.682796	acetylesterase, putative
estExt_Genewise1_v1.C_LG_XIV1543	731248	XIV	3106744	3109455	AT4G01150.1	527	9.1e-52	0.712329
gw1.II.1221.1	409886	II	12762961	12765010	AT4G01150.1	534	1.7e-52	0.697531
estExt_fgenesh4_pg.C_LG_VI0491	819086	VI	4277315	4278945	AT4G02530.1	574	9.5e-57	0.654255	chloroplast thylakoid lumen protein
eugene3.00081422	564827	VIII	10292759	10293715	AT4G02770.1	765	5.5e-77	0.747619	PSAD-1 (photosystem I subunit D-1)	Encodes a protein predicted by sequence similarity with spinach PsaD to be photosystem I reaction center subunit II (PsaD1)
estExt_fgenesh4_pm.C_LG_II0256	830114	II	3637591	3640241	AT4G02840.1	549	4.3e-54	0.912281	small nuclear ribonucleoprotein D1, putative / snRNP core protein D1, putative / Sm protein D1, putative
estExt_fgenesh4_pg.C_LG_XIX1025	826333	XIX	11816617	11818882	AT4G03280.1	941	1.2e-95	0.772532	PETC (PHOTOSYNTHETIC ELECTRON TRANSFER C)	Encodes the Rieske FeS center of cytochrome b6f complex. Gene is expressed in shoot but not in root. Mutant has reduced electron transport at saturating light intensities and Q-cycle activity is hypersensitive to acidification of the thylakoid lumen.
estExt_fgenesh4_pg.C_LG_II0671	816237	II	5051028	5052180	AT4G03520.1	392	1.8e-37	0.496644	ATHM2 (Arabidopsis thioredoxin M-type 2); thiol-disulfide exchange intermediate	chloroplast localized thioredoxin, similar to prokaryotic types.
eugene3.00700019	595378	scaffold_70	118897	119976	AT4G03520.1	374	1.5e-35	0.47973	ATHM2 (Arabidopsis thioredoxin M-type 2); thiol-disulfide exchange intermediate	chloroplast localized thioredoxin, similar to prokaryotic types.
gw1.XI.1469.1	233489	XI	763209	764026	AT4G04330.1	491	6e-48	0.775
eugene3.00040033	555320	IV	286517	288097	AT4G04640.1	1559	4e-161	0.850667	ATPC1 (ATP synthase gamma chain 1)	One of two genes (with ATPC2) encoding the gamma subunit of Arabidopsis chloroplast ATP synthase.
estExt_fgenesh4_pm.C_LG_IV0060	831063	IV	1705224	1706528	AT4G05180.1	814	3.5e-82	0.704641	PSBQ/PSBQ-2 (photosystem II subunit Q-2); calcium ion binding	Encodes the PsbQ subunit of the oxygen evolving complex of photosystem II.
gw1.V.4773.1	209372	V	8931964	8934879	AT4G09010.1	1171	5.2e-120	0.742857	APX4 (ASCORBATE PEROXIDASE 4); peroxidase	Encodes a microsomal ascorbate peroxidase APX4. Ascorbate peroxidases are enzymes that scavenge hydrogen peroxide in plant cells. Eight types of APX have been described for Arabidopsis: three cytosolic (APX1, APX2, APX6), two chloroplastic types (stromal sAPX, thylakoid tAPX), and three microsomal (APX3, APX4, APX5) isoforms.
eugene3.00140477	572432	XIV	3776701	3777756	AT4G09650.1	233	1.3e-20	0.326389	ATP synthase delta chain, chloroplast, putative / H(+)-transporting two-sector ATPase, delta (OSCP) subunit, putative
estExt_Genewise1_v1.C_1250189	743910	scaffold_125	744811	746839	AT4G10340.1	1287	2.7e-132	0.871886	LHCB5 (LIGHT HARVESTING COMPLEX OF PHOTOSYSTEM II 5); chlorophyll binding	photosystem II encoding the light-harvesting chlorophyll a/b binding protein CP26 of the antenna system of the photosynthetic apparatus
grail3.0008036902	640355	I	6630980	6633823	AT4G11010.1	970	1e-98	0.770833	NDPK3 (NUCLEOSIDE DIPHOSPHATE KINASE 3); ATP binding / nucleoside diphosphate kinase	nucleoside diphosphate kinase 3 (ndpk3)
gw1.II.621.1	409286	II	18157152	18158732	AT4G12650.1	2444	6.6e-255	0.859583	endomembrane protein 70, putative
estExt_Genewise1_v1.C_LG_XIV4010	732598	XIV	10259567	10260747	AT4G12800.1	944	5.9e-96	0.827273	PSAL (photosystem I subunit L)	Encodes subunit L of photosystem I reaction center.
eugene3.00002553	553238	II	23211090	23212170	AT4G12970.1	277	2.8e-25	0.548077
estExt_Genewise1_v1.C_LG_XIV3760	732457	XIV	9330504	9331310	AT4G13500.1	402	1.6e-38	0.674603
estExt_Genewise1_v1.C_LG_X4483	725882	X	5151203	5152958	AT4G14305.1	691	3.8e-69	0.677419
estExt_fgenesh4_pm.C_LG_XIV0428	834944	XIV	8213711	8217397	AT4G15440.1	1271	1.3e-130	0.618799	HPL1 (HYDROPEROXIDE LYASE 1); heme binding / iron ion binding / monooxygenase	Encodes a hydroperoxide lyase. Also a member of the CYP74B cytochrome p450 family. In the ecotype Columbia (Col) the gene contains a 10-nucleotide deletion in its first exon that causes it to code for a truncated protein that results in a non-functional hydroperoxide lyase.
gw1.XIII.568.1	240319	XIII	507549	508315	AT4G15510.1	830	7.1e-84	0.766355	photosystem II reaction center PsbP family protein
gw1.XVI.617.1	254678	XVI	119665	121605	AT4G16390.1	2334	3e-243	0.682515	chloroplastic RNA-binding protein P67, putative
grail3.0024011301	652434	VI	1095631	1096403	AT4G16410.1	419	2.5e-40	0.534884
estExt_Genewise1_v1.C_290436	740033	scaffold_29	1115245	1117989	AT4G17600.1	762	1.1e-76	0.587786	LIL3:1; transcription factor	Encodes Lil3:1 (light-harvesting-like) protein. Belongs to the Lhc super-gene family encodes the light-harvesting chlorophyll a/b-binding (LHC) proteins that constitute the antenna system of the photosynthetic apparatus. A generic LHC motif is present in Lil3:1.
gw1.IV.2852.1	197763	IV	4072142	4073904	AT4G18480.1	1701	3.6e-176	0.804706	CHLI1 (CHLORINA 42); magnesium chelatase	Encodes the CHLI subunit of magnesium chelatase which is required for chlorophyll biosynthesis.
gw1.1000.3.1	262967	scaffold_1000	14470	15741	AT4G18550.1	466	1.3e-84	0.509709	lipase class 3 family protein
gw1.I.9140.1	180540	I	8223365	8224639	AT4G20360.1	1960	1.3e-203	0.893868	AtRABE1b/AtRab8D (Arabidopsis Rab GTPase homolog E1b); translation elongation factor
gw1.IV.2197.1	197108	IV	1875183	1875551	AT4G21445.1	372	2.4e-35	0.769231
grail3.0008058501	640598	I	8639520	8642994	AT4G22830.1	502	4.1e-49	0.569892
gw1.3929.1.1	286087	scaffold_3929	203	4136	AT4G23990.1	1724	1.3e-178	0.614068	ATCSLG3 (Cellulose synthase-like G3); transferase/ transferase, transferring glycosyl groups	encodes a protein similar to cellulose synthase
eugene3.00400386	592041	scaffold_40	2762653	2764105	AT4G24220.2	1430	1.9e-147	0.660668	VEP1 (VEIN PATTERNING 1)	encodes a novel protein containing mammalian death domain involved in programmed cell death. Gene is expressed in vascular system and mutants carrying dominant mutation in the gene have defective vascular patterning. Gene expression is induced specifically by wounding.
estExt_fgenesh4_pg.C_LG_XII1021	823432	XII	11985750	11987246	AT4G25050.1	322	4.8e-30	0.533333	ACP4 (ACYL CARRIER PROTEIN 4)	encodes an acyl carrier protein predominantly expressed in leaves. Gene expression is upregulated by light.
grail3.0015033802	662234	XII	12110650	12112352	AT4G25080.3	731	2.2e-73	0.801105	CHLM (MAGNESIUM-PROTOPORPHYRIN IX METHYLTRANSFERASE)	Encodes a protein with methyltransferase activity responsible for the methylation of magnesium protoporphyrin IX. Mutants defective in this gene are affected in chlorophyll biosynthesis and show a reduction in the accumulation of a number of major thylakoid-associated proteins including componenets of PSI (LHCI), PSII (LHCII, D1, CP43) and the cytochrome b6f complex (Cytf). By contrast, no signif…
estExt_Genewise1_v1.C_LG_XII0217	728529	XII	12627773	12633724	AT4G25640.1	1695	1.5e-175	0.691796	MATE efflux family protein
gw1.XIII.2592.1	242343	XIII	6894210	6899755	AT4G27600.1	1490	8.2e-154	0.762162	pfkB-type carbohydrate kinase family protein
fgenesh4_pm.C_LG_II001205	799516	II	23726965	23727312	AT4G28660.1	503	3.2e-49	0.782609	photosystem II reaction centre W (PsbW) family protein	Similar to PsbW subunit of photosystem II.
estExt_Genewise1_v1.C_LG_II4195	711610	II	23467850	23469278	AT4G28750.1	387	6.2e-37	0.591549	PSAE-1 (PSA E1 KNOCKOUT)	mutant has Decreased effective quantum yield of photosystem II; Pale green plants; Reduced growth rate; Subunit E of Photosystem I
estExt_fgenesh4_pg.C_LG_II2501	816953	II	23335810	23336485	AT4G29030.1	252	1.3e-22	0.546296	glycine-rich protein
fgenesh4_pg.C_scaffold_4648000002	792755	scaffold_4648	2471	3077	AT4G30845.1	275	4.6e-25	0.522936
fgenesh4_pm.C_LG_VI000532	802185	VI	11892543	11896274	AT4G30950.1	1826	2e-189	0.818182	FAD6 (FATTY ACID DESATURASE 6); omega-6 fatty acid desaturase	Chloroplastic enzyme responsible for the synthesis of 16:2 and 18:2 fatty acids from galactolipids, sulpholipids and phosphatidylglycerol. Uses ferredoxin as electron donor. Gene mutation resulted in reduced level of unsaturated fatty acids leading to susceptibility to photoinhibition.
gw1.VI.2058.1	417685	VI	17305848	17306342	AT4G32260.1	623	6.1e-62	0.786585	ATP synthase family
gw1.XVIII.1630.1	261089	XVIII	5652282	5652776	AT4G32260.1	635	3.3e-63	0.804878	ATP synthase family
estExt_fgenesh4_pg.C_LG_VI1540	819485	VI	15265895	15268497	AT4G33030.1	1989	1.1e-206	0.796715	SQD1 (sulfoquinovosyldiacylglycerol 1); UDPsulfoquinovose synthase	involved in sulfolipid biosynthesis
estExt_fgenesh4_pg.C_LG_XVIII0095	825621	XVIII	1768167	1772682	AT4G33110.1	1477	2e-152	0.75	coclaurine N-methyltransferase, putative
grail3.0001020902	649125	IX	1464772	1468564	AT4G33790.1	1305	3.3e-134	0.616798	acyl CoA reductase, putative
estExt_fgenesh4_pg.C_LG_I2581	815682	I	26636961	26639034	AT4G34190.1	356	1.2e-33	0.541096	SEP1 (STRESS ENHANCED PROTEIN 1)	Encodes a stress enhanced protein that localizes to the thylakoid membrane and whose mRNA is upregulated in response to high light intensity. It may be involved in chlorophyll binding.
eugene3.01420045	582738	scaffold_142	313786	315525	AT4G34620.1	344	2.2e-32	0.633028	SSR16 (ribosomal protein S16); structural constituent of ribosome	Encodes ribosomal protein S16, has embryo-defective lethal mutant phenotype
fgenesh4_pm.C_LG_IV000504	800817	IV	15217738	15219211	AT4G34730.1	668	1e-66	0.832335	ribosome-binding factor A family protein
estExt_fgenesh4_pg.C_2390003	828771	scaffold_239	65185	66765	AT4G35160.1	534	1.7e-52	0.328	O-methyltransferase family 2 protein
estExt_Genewise1_v1.C_LG_I1550	706284	I	18784580	18788149	AT4G36250.1	1420	2.1e-146	0.551064	ALDH3F1 (ALDEHYDE DEHYDROGENASE 3F1); 3-chloroallyl aldehyde dehydrogenase/ aldehyde dehydrogenase (NAD)	Aldehyde dehydrogenase
estExt_fgenesh4_pm.C_LG_X0942	833897	X	20037189	20044705	AT4G37930.1	2334	3e-243	0.867308	SHM1 (SERINE HYDROXYMETHYLTRANSFERASE 1); glycine hydroxymethyltransferase	Encodes a protein with mitochondrial serine hydroxymethyltransferase activity, which functions in the photorespiratory pathway, catalyzes the conversion of serine and tetrahydrofolate to glycine and 5,10-methylene tetrahydrofolate. Involved in controlling cell damage caused by abiotic stress, such as high light and salt and the hypersensitive defense response of plants.
estExt_fgenesh4_pm.C_LG_VI0462	831981	VI	10406134	10408848	AT4G37980.1	1415	7.3e-146	0.756447	ELI3-1 (ELICITOR-ACTIVATED GENE 3); oxidoreductase/ zinc ion binding	Encodes a putative mannitol dehydrogenase.
fgenesh4_pg.C_scaffold_66000222	782607	scaffold_66	1556450	1557445	AT4G38160.1	1205	1.3e-123	0.707692	PDE191 (PIGMENT DEFECTIVE 191)
estExt_fgenesh4_pm.C_LG_IX0211	833033	IX	2601652	2603963	AT4G38970.1	1753	1.1e-181	0.86	fructose-bisphosphate aldolase, putative
gw1.V.2753.1	207352	V	1074508	1077252	AT4G39980.1	2174	2.7e-226	0.857442	DHS1 (3-DEOXY-D-ARABINO-HEPTULOSONATE 7-PHOSPHATE SYNTHASE 1); 3-deoxy-7-phosphoheptulonate synthase	Encodes a 2-deoxy-D-arabino-heptulosonate 7-phosphate (DAHP) synthase, which catalyzes the first committed step in aromatic amino acid biosynthesis. Gene expression is induced by wounding and pathogenic bacteria Pseudomonas syringae.
grail3.0011011101	654735	VII	3530473	3532205	AT4G40030.1	680	5.6e-68	1	histone H3.2
fgenesh4_pm.C_LG_VI000346	801999	VI	6884042	6887604	AT5G01500.1	1423	4.9e-155	0.787966	mitochondrial substrate carrier family protein
grail3.0025015101	668020	XVI	10889219	10890315	AT5G01530.1	1250	2.2e-128	0.847751	chlorophyll A-B binding protein CP29 (LHCB4)
grail3.0025024101	668126	XVI	11872665	11874377	AT5G01650.1	463	5.5e-45	0.775862	macrophage migration inhibitory factor family protein / MIF family protein
grail3.0076005601	668194	XVI	13052293	13053078	AT5G01870.1	294	4.5e-27	0.508772	lipid transfer protein, putative
estExt_fgenesh4_pg.C_LG_VI0646	819154	VI	5565376	5568775	AT5G02540.1	1249	2.8e-128	0.738318	short-chain dehydrogenase/reductase (SDR) family protein
estExt_Genewise1_v1.C_LG_VI0741	717022	VI	5428617	5429546	AT5G02560.1	628	1.8e-62	0.9	histone H2A, putative
fgenesh4_pg.C_LG_VI001389	763079	VI	13960586	13966710	AT5G03940.1	2127	2.6e-221	0.811808	FFC (FIFTY-FOUR CHLOROPLAST HOMOLOGUE); 7S RNA binding / GTP binding / mRNA binding	mutant has Yellow first leaves; Chloroplast Signal Recognition Particle Subunit
eugene3.00160301	576166	XVI	2111031	2119428	AT5G04130.1	2837	1.5e-296	0.788489	DNA topoisomerase, ATP-hydrolyzing, putative / DNA topoisomerase II, putative / DNA gyrase, putative
gw1.X.2863.1	228166	X	19504499	19506528	AT5G04310.1	1587	4.3e-164	0.731266	pectate lyase family protein
estExt_fgenesh4_pm.C_LG_XVI0427	835574	XVI	11084416	11086778	AT5G05600.1	1256	5.1e-129	0.639665	oxidoreductase, 2OG-Fe(II) oxygenase family protein
grail3.0074012402	647353	III	17667384	17674022	AT5G07010.1	1012	3.7e-103	0.565495	sulfotransferase family protein
grail3.1674000101	673667	scaffold_1674	9650	10167	AT5G07020.1	333	3.3e-31	0.537313	proline-rich family protein
grail3.0082000601	680835	scaffold_82	127324	128112	AT5G08050.1	490	7.6e-48	0.672619
fgenesh4_pg.C_LG_V000312	760260	V	2524187	2528905	AT5G08280.1	1384	1.4e-142	0.764384	HEMC (HYDROXYMETHYLBILANE SYNTHASE); hydroxymethylbilane synthase	Encodes a protein with porphobilinogen deaminase activity. This protein is targeted to the chloroplast.
estExt_fgenesh4_pg.C_1350039	828087	scaffold_135	441620	444322	AT5G08640.1	1246	5.9e-128	0.676647	FLS (FLAVONOL SYNTHASE)	Encodes a flavonol synthase that catalyzes formation of flavonols from dihydroflavonols.
eugene3.00070635	562697	VII	4991769	4997528	AT5G10010.1	1236	4.2e-130	0.648256
estExt_fgenesh4_pm.C_LG_VI0765	832139	VI	16952171	16955499	AT5G11420.1	1506	1.7e-155	0.755495
grail3.0013033101	654065	VI	16683084	16686189	AT5G11450.1	949	1.7e-96	0.643564	oxygen-evolving complex-related
estExt_fgenesh4_pg.C_LG_I1877	815393	I	19004404	19008931	AT5G12470.1	1226	7.7e-126	0.738739
fgenesh4_pg.C_scaffold_531000002	789249	scaffold_531	33333	33995	AT5G12890.1	540	3.8e-53	0.517073	UDP-glucoronosyl/UDP-glucosyl transferase family protein
grail3.0047011701	647016	III	15004427	15008577	AT5G13120.1	891	2.4e-90	0.660377	peptidyl-prolyl cis-trans isomerase cyclophilin-type family protein
estExt_fgenesh4_pg.C_LG_VI0422	819059	VI	3414845	3420378	AT5G13630.1	4209	0	0.895206	GUN5 (GENOMES UNCOUPLED 5)	Encodes magnesium chelatase involved in plastid-to-nucleus signal transduction.
eugene3.00050802	559187	V	10938309	10939766	AT5G14320.1	646	2.2e-64	0.752941	30S ribosomal protein S13, chloroplast (CS13)
eugene3.00011927	549486	I	21375353	21378407	AT5G14910.1	383	1.7e-36	0.489362	heavy-metal-associated domain-containing protein
grail3.0123006201	670882	scaffold_123	562161	562663	AT5G16030.1	89	0.00016	0.333333
gw1.VIII.1377.1	419949	VIII	4859628	4865887	AT5G16290.1	1644	3.9e-170	0.78744	acetolactate synthase small subunit, putative
estExt_fgenesh4_pm.C_1660031	837468	scaffold_166	479960	482115	AT5G16340.1	1997	1.5e-207	0.662455	AMP-binding protein, putative
estExt_Genewise1_v1.C_LG_XIX1274	738571	XIX	6113211	6116071	AT5G17170.1	994	3e-101	0.722022	rubredoxin family protein
eugene3.00130737	571373	XIII	6369873	6371849	AT5G17540.1	1329	9.4e-137	0.582251	transferase family protein
grail3.0065010701	665543	XIX	6256783	6258846	AT5G17540.1	1395	9.5e-144	0.603448	transferase family protein
eugene3.00130661	571297	XIII	5353898	5358363	AT5G17710.2	930	1.8e-94	0.608696	EMB1241 (EMBRYO DEFECTIVE 1241); adenyl-nucleotide exchange factor/ chaperone binding / protein binding / protein homodimerization
estExt_Genewise1_v1.C_LG_II0264	709829	II	8337436	8338107	AT5G17870.1	291	9.3e-27	0.547826	plastid-specific ribosomal protein-related	plastid-specific ribosomal protein 6 precursor (Psrp-6) - like
estExt_fgenesh4_pg.C_LG_VIII1844	820932	VIII	14639097	14640664	AT5G18660.1	1568	4.4e-162	0.756563	DVR (PALE-GREEN AND CHLOROPHYLL B REDUCED 2); 3,8-divinyl protochlorophyllide a 8-vinyl reductase	Encodes a protein with 3,8-divinyl protochlorophyllide a 8-vinyl reductase activity. Mutants accumulate divinyl chlorophyll rather than monovinyl chlorophyll.
gw1.147.138.1	271570	scaffold_147	407965	409054	AT5G19940.1	677	1.2e-67	0.712644	plastid-lipid associated protein PAP-related / fibrillin-related
eugene3.00002619	553304	II	23753263	23755191	AT5G20190.1	376	7.3e-42	0.477612
gw1.28.53.1	281479	scaffold_28	187686	188309	AT5G20630.1	780	1.4e-78	0.706731	GLP3 (GERMIN-LIKE PROTEIN 3); manganese ion binding / metal ion binding / nutrient reservoir	Encodes a germin-like protein.
eugene3.00090150	556890	IX	844992	845533	AT5G20935.1	322	4.8e-30	0.716049
gw1.VI.427.1	416054	VI	14822716	14823947	AT5G21430.1	559	3.7e-55	0.653179	DNAJ heat shock N-terminal domain-containing protein
estExt_Genewise1_v1.C_LG_VI0693	717001	VI	14662778	14664203	AT5G21920.1	575	7.5e-57	0.572052	YGGT family protein
estExt_fgenesh4_pg.C_LG_IX1364	821599	IX	9757772	9758619	AT5G22430.1	344	2.2e-32	0.451807
estExt_fgenesh4_pg.C_LG_IX0259	821063	IX	1688920	1694793	AT5G22800.1	3733	0	0.755922	aminoacyl-tRNA synthetase family protein
estExt_Genewise1_v1.C_LG_IX4660	723495	IX	10129490	10130902	AT5G22960.1	58	0.15	0.37931	serine carboxypeptidase S10 family protein
gw1.82.189.1	296649	scaffold_82	1483161	1486027	AT5G23060.1	1116	3.5e-114	0.712418
estExt_fgenesh4_pg.C_LG_VII0722	819904	VII	6286825	6290664	AT5G23120.1	1590	2.1e-164	0.769036	HCF136 (High chlorophyll fluorescence 136)	encodes a stability and/or assembly factor of photosystem II
gw1.XV.331.1	250895	XV	738242	740912	AT5G24314.1	456	3e-44	0.713043	PDE225/PTAC7 (PIGMENT DEFECTIVE 225)
gw1.131.22.1	268020	scaffold_131	37725	43134	AT5G26742.2	2631	1e-274	0.760402	EMB1138 (EMBRYO DEFECTIVE 1138); ATP binding / ATP-dependent helicase
estExt_fgenesh4_pg.C_1310004	827972	scaffold_131	27642	32478	AT5G26742.2	696	1.1e-69	0.693396	EMB1138 (EMBRYO DEFECTIVE 1138); ATP binding / ATP-dependent helicase
gw1.131.1.1	267999	scaffold_131	2750	8323	AT5G26742.2	2611	1.3e-272	0.758273	EMB1138 (EMBRYO DEFECTIVE 1138); ATP binding / ATP-dependent helicase
gw1.XIII.1190.1	240941	XIII	1924891	1927422	AT5G27290.1	1231	2.3e-126	0.78
estExt_fgenesh4_pg.C_LG_XIII0140	823637	XIII	1904247	1906477	AT5G27330.1	532	2.7e-52	0.395706
eugene3.00130190	570826	XIII	1393464	1397052	AT5G27560.1	1156	2e-118	0.671512
estExt_Genewise1_v1.C_LG_XIII0701	729481	XIII	884339	887595	AT5G27930.1	1472	6.6e-152	0.729947	protein phosphatase 2C, putative / PP2C, putative
eugene3.00130402	571038	XIII	2819294	2823584	AT5G28750.1	362	2.8e-34	0.569536	thylakoid assembly protein, putative
grail3.0010031101	656599	VIII	6328712	6331891	AT5G30510.1	1653	4.4e-171	0.801932	RPS1 (ribosomal protein S1); RNA binding
gw1.VI.847.1	416474	VI	11384701	11388093	AT5G35100.1	947	2.8e-96	0.684588	peptidyl-prolyl cis-trans isomerase
gw1.XVIII.3392.1	262851	XVIII	11238715	11244881	AT5G35170.1	2026	1.3e-210	0.754	adenylate kinase family protein
estExt_Genewise1_v1.C_LG_X4165	725763	X	3456439	3460912	AT5G35630.1	1950	1.5e-202	0.838337	GS2 (GLUTAMINE SYNTHETASE 2); glutamate-ammonia ligase	chloroplastic glutamine synthetase
estExt_fgenesh4_pg.C_LG_VIII1790	820914	VIII	13863478	13867082	AT5G35630.1	1933	9.3e-201	0.82448	GS2 (GLUTAMINE SYNTHETASE 2); glutamate-ammonia ligase	chloroplastic glutamine synthetase
grail3.0038001802	648034	IV	5676718	5680308	AT5G38290.2	876	9.5e-89	0.676113	peptidyl-tRNA hydrolase family protein
gw1.IV.4064.1	198975	IV	8424865	8429404	AT5G38660.1	906	6.3e-92	0.794521	APE1 (ACCLIMATION OF PHOTOSYNTHESIS TO ENVIRONMENT)	mutant has Altered acclimation responses;
estExt_Genewise1_v1.C_40630001	748355	scaffold_4063	740	2008	AT5G38760.1	150	8.1e-12	0.514706
fgenesh4_pm.C_scaffold_123000014	810936	scaffold_123	221562	225755	AT5G38760.1	249	2.6e-22	0.720588
estExt_fgenesh4_pg.C_LG_IV0624	817893	IV	6111454	6113152	AT5G39080.1	848	8.8e-86	0.410753	transferase family protein
gw1.I.3103.1	174503	I	24077319	24078701	AT5G40950.1	667	1.3e-66	0.790698	50S ribosomal protein L27, chloroplast, putative (RPL27)
grail3.0008035101	640334	I	6523966	6524270	AT5G42070.1	333	3.3e-31	0.7375
gw1.X.5663.1	230966	X	8644960	8645988	AT5G43750.1	616	3.4e-61	0.646341
eugene3.00100729	566171	X	8779732	8793836	AT5G43760.1	1678	9.8e-174	0.76247	beta-ketoacyl-CoA synthase, putative
gw1.I.8095.1	179495	I	5237541	5240875	AT5G44600.1	741	1.9e-74	0.651786
gw1.I.8127.1	179527	I	5361285	5365009	AT5G44650.1	708	6e-71	0.614679
estExt_fgenesh4_pg.C_LG_I0656	814965	I	5458117	5460058	AT5G45680.1	660	7.4e-66	0.637209	FK506-binding protein 1 (FKBP13)
estExt_fgenesh4_kg.C_LG_X0057	814174	X	16689588	16690158	AT5G46020.1	62	0.041	0.52
grail3.0046015202	647933	IV	4461991	4466157	AT5G46110.1	1688	8.5e-175	0.813397	APE2 (ACCLIMATION OF PHOTOSYNTHESIS TO ENVIRONMENT); antiporter/ triose-phosphate transporter	mutant has Altered acclimation responses; Chloroplast Triose Phosphate Translocator
gw1.29.118.1	423606	scaffold_29	2272702	2274494	AT5G46690.1	631	8.7e-63	0.58159	BHLH071 (BETA HLH PROTEIN 71); DNA binding / transcription factor
gw1.III.2269.1	415166	III	7200498	7202904	AT5G47500.1	1418	3.5e-146	0.804487	pectinesterase family protein
fgenesh4_pg.C_scaffold_147000049	785462	scaffold_147	384392	384793	AT5G49620.1	69	0.8	0.3	AtMYB78 (myb domain protein 78); DNA binding / transcription factor	Member of the R2R3 factor gene family.
estExt_Genewise1_v1.C_LG_XV2458	733802	XV	8033262	8034761	AT5G51010.1	479	1.1e-46	0.602649	rubredoxin family protein
gw1.232.77.1	279999	scaffold_232	275821	277525	AT5G51110.1	598	2.7e-59	0.658683
eugene3.00121212	570559	XII	13587073	13587912	AT5G51720.1	320	7.9e-30	0.782051
grail3.0038021201	648266	IV	7977036	7977594	AT5G52780.1	299	1.3e-27	0.375
gw1.XII.166.1	421706	XII	2142579	2145137	AT5G53490.2	772	1e-77	0.760204	thylakoid lumenal 17.4 kDa protein, chloroplast	thylakoid lumenal 17.4 kDa protein, chloroplast, identical to SP:P81760 Thylakoid lumenal 17.4 kDa protein, chloroplast precursor (P17.4) {Arabidopsis thaliana}. Putative pentapeptide protein.
gw1.134.172.1	269043	scaffold_134	538709	545259	AT5G54250.1	2773	9e-290	0.81717	ATCNGC4 (DEFENSE, NO DEATH 2); calmodulin binding / cation channel/ cyclic nucleotide binding	member of Cyclic nucleotide gated channel family, downstream component of the signaling pathways leading to HR resistance. mutant plants exhibit gene-for-gene disease resistance against avirulent Pseudomonas syringae despite the near-complete absence of the hypersensitive response (HR). Salicylic acid accumulation in dnd2 mutants is completely PAD4-independent.
estExt_Genewise1_v1.C_1340185	744667	scaffold_134	609752	611126	AT5G54270.1	1254	8.3e-129	0.879699	LHCB3 (LIGHT-HARVESTING CHLOROPHYLL BINDING PROTEIN 3)	Lhcb3 protein is a component of the main light harvesting chlorophyll a/b-protein complex of Photosystem II (LHC II).
estExt_Genewise1_v1.C_LG_XIII2686	730291	XIII	7397899	7400933	AT5G54600.1	727	5.8e-73	0.713568	50S ribosomal protein L24, chloroplast (CL24)
estExt_fgenesh4_pg.C_LG_IV0080	817727	IV	726998	728260	AT5G54770.1	1356	1.3e-139	0.787535	THI1 (THIAZOLE REQUIRING)	Thiamine biosynthetic gene, has dual function in thiamine biosynthesis and mitochondrial DNA damage tolerance.
eugene3.00110215	568201	XI	2123144	2124593	AT5G54770.1	1358	8e-140	0.779037	THI1 (THIAZOLE REQUIRING)	Thiamine biosynthetic gene, has dual function in thiamine biosynthesis and mitochondrial DNA damage tolerance.
grail3.0112002701	653265	VI	8343256	8351527	AT5G57030.1	864	1.8e-87	0.756757	LUT2 (LUTEIN DEFICIENT 2); lycopene epsilon cyclase	Lutein-deficient 2 (LUT2) required for lutein biosynthesis, member of the xanthophyll class of carotenoids. Encodes lycopene epsilon cyclase
eugene3.01210049	580510	scaffold_121	760403	763116	AT5G57345.1	584	8.3e-58	0.645833
estExt_fgenesh4_pg.C_LG_XVIII0863	825921	XVIII	10199496	10204428	AT5G57800.1	1430	5.6e-246	0.77193	WAX2; catalytic	encodes a transmembrane protein with similarity to the sterol desaturase family at the N-terminus and to the short-chain dehydrogenase/reductase family at the C-terminus. Mutant analyses indicate this protein is involved in cuticle membrane and wax biosynthesis.
estExt_Genewise1_v1.C_LG_XIII0363	729291	XIII	13035293	13036355	AT5G58250.1	363	2.2e-34	0.654867
estExt_fgenesh4_pg.C_LG_VIII0243	820232	VIII	1499757	1504156	AT5G58330.2	1836	1.8e-190	0.809843	malate dehydrogenase (NADP), chloroplast, putative
fgenesh4_pm.C_LG_IX000553	804506	IX	7724827	7726411	AT5G58770.1	865	1.4e-87	0.666667	dehydrodolichyl diphosphate synthase, putative / DEDOL-PP synthase, putative
eugene3.00051288	559673	V	15423466	15425124	AT5G59540.1	868	6.7e-88	0.485876	oxidoreductase, 2OG-Fe(II) oxygenase family protein
estExt_Genewise1_v1.C_1290095	744163	scaffold_129	427227	434295	AT5G61410.1	1226	7.7e-126	0.850174	RPE (EMBRYO DEFECTIVE 2728); ribulose-phosphate 3-epimerase	Arabidopsis thaliana ribulose-5-phosphate-3-epimerase mRNA
gw1.XV.2912.1	253476	XV	9337406	9337894	AT5G62360.1	359	5.8e-34	0.461538	invertase/pectin methylesterase inhibitor family protein
grail3.0068008502	641120	I	17121298	17123141	AT5G62690.1	2326	2.1e-242	0.982022	TUB2 (Tubulin beta-2); structural molecule	encodes tubulin beta-2/beta-3 chain
fgenesh4_pg.C_LG_XIV000395	774485	XIV	3365387	3366964	AT5G62990.1	688	7.9e-69	0.39312	EMB1692 (EMBRYO DEFECTIVE 1692)
estExt_Genewise1_v1.C_LG_V2453	715775	V	283079	284162	AT5G64040.1	641	7.6e-64	0.723164	PSAN (photosystem I reaction center subunit PSI-N); calmodulin binding	Encodes the only subunit of photosystem I located entirely in the thylakoid lumen. May be involved in the interaction between plastocyanin and the photosystem I complex.
estExt_fgenesh4_pm.C_LG_VII0139	832238	VII	2808306	2809483	AT5G64040.1	644	3.6e-64	0.734463	PSAN (photosystem I reaction center subunit PSI-N); calmodulin binding	Encodes the only subunit of photosystem I located entirely in the thylakoid lumen. May be involved in the interaction between plastocyanin and the photosystem I complex.
gw1.VII.2107.1	217802	VII	4931007	4939806	AT5G64940.1	2832	5.1e-296	0.871835	ATATH13 (ABC2 homolog 13)	Encodes a member of ATH subfamily of ATP-binding cassette (ABC) proteins.
estExt_Genewise1_v1.C_LG_VII1788	718770	VII	3750577	3754171	AT5G65220.1	468	1.6e-45	0.794872	ribosomal protein L29 family protein
gw1.V.4670.1	209269	V	8372094	8372846	AT5G65410.1	527	9.1e-52	0.527363	ATHB25/ZFHD2 (ZINC FINGER HOMEODOMAIN 2); DNA binding / transcription factor	Encodes ZFHD2, a member of the zinc finger homeodomain transcriptional factor family.
estExt_fgenesh4_pg.C_LG_III0681	817211	III	8733355	8735970	AT5G66190.1	1598	2.9e-165	0.836957	ATLFNR1 (LEAF FNR 1); NADPH dehydrogenase/ oxidoreductase	Encodes a leaf-type ferredoxin:NADP(H) oxidoreductase. It is present in both chloroplast stroma and thylakoid membranes but is more abundant in the thylakoid. The affinity of this enzyme for ferredoxin is slightly, but significantly, higher than AtLFNR2, an isoform of the same enzyme.
estExt_fgenesh4_pg.C_570077	827055	scaffold_57	627620	630281	AT5G66190.1	1634	4.5e-169	0.850543	ATLFNR1 (LEAF FNR 1); NADPH dehydrogenase/ oxidoreductase	Encodes a leaf-type ferredoxin:NADP(H) oxidoreductase. It is present in both chloroplast stroma and thylakoid membranes but is more abundant in the thylakoid. The affinity of this enzyme for ferredoxin is slightly, but significantly, higher than AtLFNR2, an isoform of the same enzyme.
estExt_Genewise1_v1.C_LG_V3745	716206	V	4053565	4055254	AT5G66570.1	1424	8.1e-147	0.813814	PSBO-1 (OXYGEN-EVOLVING ENHANCER 33)	Encodes a protein which is an extrinsic subunit of photosystem II and which has been proposed to play a central role in stabilization of the catalytic manganese cluster. In <i>Arabidopsis thaliana</i> the PsbO proteins are encoded by two genes: <i>psbO1</i> and <i>psbO2</i>. PsbO1 is the major isoform in the wild-type.
gw1.VII.2982.1	218677	VII	8889532	8895854	AT5G67030.1	2477	2.1e-258	0.764511	ABA1 (ABA DEFICIENT 1); zeaxanthin epoxidase	Encodes a single copy zeaxanthin epoxidase gene that functions in first step of the biosynthesis of the abiotic stress hormone abscisic acid (ABA). Mutants in this gene are unable to express female sterility in response to beta-aminobutyric acid, as wild type plants do.
gw1.4751.7.1	290157	scaffold_4751	2214	2396	ATCG00070.1	254	7.7e-23	0.819672		PSII K protein
eugene3.182420001	585718	scaffold_18242	346	743	ATCG00630.1	209	4.5e-18	0.952381		Encodes subunit J of photosystem I.
gw1.44.412.1	289199	scaffold_44	1877375	1878918	ATCG00680.1	2322	5.6e-242	0.854617		encodes for CP47, subunit of the photosystem II reaction center.
eugene3.11990009	580216	scaffold_1199	8084	8882	ATCG01070.1	417	4.1e-40	0.862745		NADH dehydrogenase ND4L
